# Supplementary material for: Conservation and divergence of metabolic phenotypes between patient tumours and matched xenografts
Source: Nat Metab. 2025 Jul 29;7(8):1703–13. doi: 10.1038/s42255-025-01338-2 (PMC12373500; doi:10.1038/s42255-025-01338-2)
Supplement: Supplementary file 2 — Supplementary Tables 1–6 [file 42255_2025_1338_MOESM2_ESM.xlsx]

## Sheet: Table S1 
Sample	Sex	Age	Stage	Primary/ LN/Met	Site	BRAF Mutation	Pigment Status	Treatment in Prior Year	PDX Formation
TX-13	M	46-50	4	LN	Supraclavicular	V600E	Pigmented	None	Yes
TX-14	F	56-60	4	LN	Inguinal	WT	None	None	GVHD
TX-16	M	51-55	4	LN	Preauricular	WT	Pigmented	Chemotherapy	Yes
TX-19	F	61-65	4	LN	Inguinal	V600E	Pigmented	Immunotherapy	Yes
TX-23A	M	71-75	4	Primary	Upper back	WT	None	None	Yes
TX-23B	M	71-75	4	LN	Axillary	WT	None	None	Yes
TX-26	F	36-40	3B	LN	Axillary	WT	Pigmented	None	Yes
TX-30	F	36-40	4	Metastasis	Adrenal	V600E	None	BRAF/MEK Targeted Therapy	Yes
TX-36	F	71-75	3C	LN	Obturator	WT	None	Immunotherapy; Chemotherapy	Yes
TX-37	F	61-65	3C	Primary/	Shoulder	V600K	None	None	Yes
				Recurrence
TX-38	F	56-60	4	Metastasis	Bone	V600E	None	Immunotherapy	GVHD
TX-40A	M	56-60	4	Primary/	Upper back	WT	None	Immunotherapy	GVHD
				Recurrence
TX-41	F	56-60	2C	Primary	Anus	WT	Pigmented	None	Yes
TX-43A	M	61-65	3D	Primary	Foot	WT	Pigmented	None	Yes
TX-43B	M	61-65	3D	LN	Obturator	WT	Pigmented	None	GVHD
TX-44	F	66-70	4	LN	Inguinal	WT	None	None	No
TX-48	M	56-60	4	Metastasis	Parotid	WT	Pigmented	None	Yes
TX-49A1	M	56-60	3C	Primary	Abdomen	V600E	None	None	Yes
TX-49A2	M	56-60	3C	Primary	Abdomen	V600E	None	None	Yes
TX-49B	M	56-60	3C	LN	Axillary	V600E	None	None	GVHD
MP-1*	M	66-70	3C	LN	Inguinal	WT	None	None	GVHD
MP-2B	M	66-70	4	In transit	Back	WT	Pigmented	Immunotherapy	Yes
MP-5	M	91-95	3C	Primary	Face	WT	None	None	Yes
MP-4A*	M	71-75	4	In-transit	Face	V600E	None	None	Yes
MP-4B*	M	71-75	4	LN	Preauricular	V600E	None	None	GVHD
MP-6*	M	66-70	4	Metastasis	Parotid	WT	None	None	Yes
MP-8A*	F	31-35	3C	LN	Inguinal	V600E	None	None	Yes
MP-8B*	F	31-35	3C	LN	Inguinal	V600E	None	None	Yes
MP-9A*	M	61-65	3D	LN	Cervical	V600K	Pigmented	None	GVHD
MP-9C*	M	61-65	3D	LN	Cervical	V600K	Pigmented	None	GVHD
MP-9D*	M	61-65	3D	LN	Cervical	V600K	Pigmented	None	Yes
MP-9F*	M	61-65	3D	LN	Cervical	V600K	Pigmented	None	Yes
MP-10A*	M	36-40	4	Metastasis	Intramuscular	WT	None	None	Yes
*Infused with 13C-Glucose
Abbreviations:
F: Female
GVHD: Graft vs Host Disease
LN: Lymph Node
M: Male
Met: Metastasis
PDX: Patient-Derived Xenograft
WT: Wildtype

## Sheet: Table S2 (Patient)
Supplementary Table 2: Isotopologue Distributions for melanoma patient samples following [U-13C]Glucose infusion. Values are fractional enrichment, corrected for naturally occurring 13C carbon
Related to Figures 1C, 1D, S1A, S1B
Sample Type	Tumor	Tumor	Tumor	Tumor	Tumor	Tumor	Tumor	Tumor	Tumor	Tumor	Tumor	Tumor	Tumor	Tumor
Patient ID/Sample Name	MP1A	MP1B	MP1C	MP4A	MP4B	MP4C	MP6	MP8A	MP8B	MP9A	MP9C	MP9D	MP9F	MP10
Metabolite
Pyruvic m+0 (174,115)	0.8866	0.9039	0.8713	0.8893	0.7456	0.7228	0.8068	0.665464	0.730932	0.903997	0.915747	0.830834	0.781767	0.859188
Pyruvic m+1 (175,116)	0.0103	0.0117	0.0131	0.0035	0.0294	0.0237	0.0121	0.024358	0.00901897	0.0158105	0.0111297	0.0260376	0.0268885	0.00740232
Pyruvic m+2 (176,117)	0.0141	0.0241	0.0217	0.0081	0.0221	0.0332	0.0158	0.0231304	0.0137036	0.0124256	0.0277602	0.0236789	0.022303	0.0139761
Pyruvic m+3 (177,118)	0.089	0.0603	0.0939	0.0991	0.203	0.2203	0.1653	0.287048	0.246345	0.0677666	0.045363	0.11945	0.169042	0.119433
Lactic m+0 (261,233)	0.8724	0.8796	0.8616	0.8664	0.6862	0.6011	0.664	0.646605	0.682357	0.895422	0.825117	0.800351	0.744156	0.793343
Lactic m+1 (262,234)	0.0237	0.0217	0.0257	0.0057	0.0236	0.0301	0.0257	0.0284664	0.0226519	0.0231709	0.0354223	0.0376913	0.0376017	0.0203681
Lactic m+2 (263,235)	0.0172	0.0165	0.0195	0.0118	0.0293	0.0393	0.0316	0.0234421	0.0179276	0.0135774	0.0218991	0.0239953	0.0255789	0.0148597
Lactic m+3 (264,236)	0.0867	0.0822	0.0932	0.1161	0.2608	0.3295	0.2787	0.301487	0.277063	0.0678296	0.117561	0.137962	0.192664	0.171429
Alanine m+0 (260,232)	0.943	0.938	0.9242	0.9473	0.8553	0.7795	0.8147	0.789597	0.877323	0.969797	0.912311	0.919614	0.902894	0.892952
Alanine m+1 (261,233)	0.004	0.0047	0.0076	0.0114	0.0143	0.0304	0.0142	0.0179041	0.0034695	0	0.031177	0.0101291	0.016208	0.00904306
Alanine m+2 (262,234)	0.0069	0.0071	0.0089	0.0046	0.0172	0.0199	0.0169	0.0145715	0.00542152	0.00562727	0.00686998	0.00838184	0.00944544	0.0107303
Alanine m+3 (263,235)	0.0461	0.0501	0.0594	0.0367	0.1133	0.1702	0.1542	0.177928	0.113786	0.0245758	0.0496424	0.0618754	0.0714522	0.087275
Succinic m+0 (289,331)	0.8976	0.8538	0.8694	0.9822	0.8314	0.73	0.9479	0.80984	0.910562	0.864118	0.886168	0.877399	0.821108	0.942471
Succinic m+1 (290,332)	0.0434	0.0582	0.0487	-0.0186	0.009	0.077	0.0001664	0.0616418	0.0274961	0.0684265	0.0462694	0.054565	0.0798729	0.0134925
Succinic m+2 (291,333)	0.0537	0.078	0.075	0.0246	0.0801	0.1279	0.0355	0.0954403	0.0446628	0.0583014	0.0539265	0.0560925	0.0758079	0.0289788
Succinic m+3 (292,334)	0.0044	0.0086	0.0051	0.0075	0.0549	0.0465	0.0145	0.0271662	0.0143349	0.00757172	0.00669566	0.00995335	0.0206161	0.010678
Succinic m+4 (293,335)	0.00096176	0.0013	0.0018	0.0043	0.0246	0.0185	0.0019	0.00591182	0.00294364	0.00158194	0.00694045	0.00199003	0.00259509	0.00437985
Fumaric m+0 (287,329)	0.9315	0.907	0.9126	0.988	0.9056	0.8828	0.9732	0.69972	0.790395	0.770273	0.755956	0.745595	0.70565	0.828908
Fumaric m+1 (288,330)	0.0241	0.0483	0.0396	0.0464	0.0226	0.0414	0.022	0.161104	0.17035	0.173812	0.199551	0.172852	0.196192	0.130676
Fumaric m+2 (289,331)	0.0289	0.0339	0.0304	-0.0206	0.0189	0.0257	-0.006	0.080916	0.0252972	0.042232	0.0270288	0.0624228	0.0725107	0.0404162
Fumaric m+3 (290,332)	0.0142	0.0055	0.0145	-0.0154	0.0256	0.0437	0.0087	0.0412779	0.00952581	0.00743338	0.0105834	0.0141515	0.017331	0
Fumaric m+4 (291,333)	0.0013	0.0053	0.0029	0.0015	0.0274	0.0063	0.0022	0.0169826	0.00443202	0.00624984	0.0068807	0.00497834	0.00831605	0
Malic m+0 (419,287)	0.9164	0.8542	0.8719	0.9409	0.7829	0.6736	0.8893	0.795044	0.892204	0.868614	0.866236	0.878321	0.804383	0.936755
Malic m+1 (420,288)	0.0386	0.0656	0.0524	0.0612	0.0729	0.095	0.0321	0.0717362	0.0591081	0.0611011	0.0612727	0.0592285	0.0905101	0.0377401
Malic m+2 (421, 289)	0.0316	0.0574	0.05	-0.0071	0.1092	0.1455	0.0615	0.0795012	0.0179901	0.0640591	0.0603873	0.0526723	0.0763317	0.00814462
Malic m+3 (422,290)	0.012	0.0216	0.0247	0.0221	0.038	0.0764	0.018	0.0442954	0.0233251	0.00415226	0.00955761	0.00977804	0.0252324	0.0136303
Malic m+4 (423, 291)	0.0014	0.0011	0.0011	-0.0171	-0.0029	0.0095	-0.00094909	0.00942372	0.00737248	0.00207309	0.00254684	0	0.00354321	0.00372981
Aspartic m+0 (418,390)	0.9319	0.8832	0.8852	0.955	0.8572	0.707	0.9126	0.814208	0.971849	0.884931	0.875519	0.862986	0.801171	0.94246
Aspartic m+1 (419,391)	0.0345	0.0549	0.0507	0.0401	0.0458	0.0856	0.0288	0.0783958	0	0.0556041	0.0687029	0.075541	0.10476	0.012308
Aspartic m+2 (420,392)	0.0247	0.0467	0.0411	-0.0061	0.0537	0.1269	0.038	0.0792315	0.00917553	0.0472474	0.049068	0.0528903	0.0760203	0.0289707
Aspartic m+3 (421,393)	0.0081	0.0128	0.0209	0.0048	0.0362	0.0705	0.0186	0.025983	0.018975	0.0119763	0.00635093	0.00788359	0.0170158	0.0113928
Aspartic m+4 (422,394)	0.00071883	0.0024	0.0021	0.0061	0.0072	0.01	0.002	0.00218128	0	0.000241527	0.000359276	0.000698881	0.00103284	0.00486815
Glutamic m+0 (432,330)	0.8982	0.84	0.852	0.9827	0.8018	0.6911	0.8818	0.771787	0.930672	0.860648	0.839419	0.805514	0.732335	0.93589
Glutamic m+1 (433,331)	0.0456	0.0596	0.056	-0.0062	0.04	0.0674	0.0256	0.0758179	0.0192663	0.0482955	0.0703321	0.0882205	0.108229	0.0205622
Glutamic m+2 (434,332)	0.0527	0.0867	0.0792	0.0202	0.1217	0.1763	0.081	0.12246	0.0371832	0.0804565	0.0790504	0.0933719	0.13069	0.0377345
Glutamic m+3 (435,333)	0.0028	0.0101	0.0093	0.0027	0.0257	0.0402	0.0074	0.0197386	0.00732602	0.00787005	0.00889177	0.00983041	0.021152	0.00443662
Glutamic m+4 (436,334)	0.00032695	0.0031	0.0026	-0.00021656	0.0076	0.0185	0.0037	0.0085059	0.00521509	0.00264735	0.00201574	0.00283079	0.00701226	0.000918878
Glutamic m+5 (437,335)	0.00032146	0.00055147	0.00085119	0.00075434	0.0031	0.0066	0.00051703	0.00169066	0.000337346	8.29657e-05	0.000290874	0.0002321	0.0005818	0.000457217
Citric m+0 (459,431)	0.892	0.8051	0.8465	0.949	0.8023	0.7256	0.8071	0.74748	0.909828	0.80538	0.793203	0.799875	0.697985	0.885822
Citric m+1 (460,432)	0.0396	0.0701	0.0458	0.0035	0.0618	0.0669	0.0504	0.0841421	0.0266117	0.0726185	0.0821773	0.078878	0.112275	0.027803
Citric m+2 (461,433)	0.0576	0.1027	0.0837	0.0421	0.0842	0.1303	0.1056	0.111065	0.0409669	0.0974415	0.090811	0.094918	0.143802	0.0603004
Citric m+3 (462,434)	0.0067	0.0133	0.019	0.0028	0.0258	0.0377	0.0189	0.0358695	0.0154576	0.0106992	0.0149073	0.0167719	0.0302944	0.0205494
Citric m+4 (463,435)	0.0031	0.0045	0.0043	0.0025	0.0195	0.0242	0.0059	0.0130291	0.00506225	0.00690779	0.00949751	0.00289903	0.0102601	0.00119632
Citric m+5 (464,436)	0.0017	0.0043	0.00022162	0.0019	0.0054	0.0096	0.0092	0.00439774	0.000689438	0.00128316	0.00150192	0.00382225	0.00265954	0.00267222
Citric m+6 (465,437)	-0.00058311	0.00011015	0.00048423	-0.0018	0.0009215	0.0056	0.0028	0.00401615	0.00138441	0.00567019	0.00790152	0.00283594	0.00272394	0.00165628
3-Pglycerate m+0 (585,383,627)	0.8529	0.8596	0.8429	0.8516	0.755	0.7802	0.8505	0.657463	0.751705	0.917739	0.798036	0.76609	0.705854	0.776676
3P-Glycerate m+1 (586,384,628)	0.026	0.0338	0.0169	0.0203	0.1307	0.1147	-0.014	0.0474327	0	0.0404262	0.067889	0.0499672	0.090436	0.0846181
3P-Glyceratem+2 (587,385,629)	0.0155	0.0354	0.0113	0.093	-0.0152	-0.0099	0.0202	0.027242	0.0492359	0.00774173	0.0114137	0.0272651	0.00741245	0.0100374
3P-glycerate m+3 (588,386,630)	0.1056	0.0713	0.129	0.0351	0.1295	0.1149	0.1432	0.267862	0.199059	0.0340932	0.122661	0.156678	0.196298	0.128669
Glucose m+0 (608)	0.7078	0.8041	0.7713	0.7325	0.7685	0.9588	1.1407	0.369616	0.644953	0.815408	0.705285	0.70324	0.70064	0.552747
Glucose m+1 (609)	0.0057	0.0202	0.0163	0.014	-0.0685	0.00049915	-0.0951	0.0171317	0	0.0319618	0.0290234	0.0140417	0.0202646	0
Glucose m+2 (610)	0.0046	0.0202	-0.00042298	0.0069	-0.011	-0.0848	-0.256	0.0215085	0	0.024504	0.0127376	0.0227056	0	0.025474
Glucose m+3 (611)	0.0235	0.0059	0.014	0.0059	0.0455	0.0154	0.0525	0.0488223	0	0.00328533	0.0226385	0.0264091	0.0244382	0.0186147
Glucose m+4 (612)	0.0053	0.0064	0.0061	-0.00028224	0.0078	-0.0094	0.02	0.0105924	0	0.00195476	0.00920164	0.00434288	0.0202336	0
Glucose m+5 (613)	0.0194	0.0142	0.0154	0.0292	0.0305	0.0019	-0.0062	0	0.00748565	0	0.00501553	0.00386728	0.00851152	0.0209403
Glucose m+6 (614)	0.2337	0.129	0.1774	0.2119	0.2273	0.1176	0.1441	0.532329	0.347562	0.122886	0.216098	0.225393	0.225912	0.382224
	*NB MP1A, 1B, 1C were fragments of one lymph node (within further analyses, an average was used)
Related to Figure 1C
Sample Type	Plasma	Plasma	Plasma	Plasma	Plasma	Plasma	Plasma	Plasma	Plasma	Plasma	Plasma	Plasma	Plasma	Plasma	Plasma	Plasma	Plasma	Plasma	Plasma	Plasma	Plasma	Plasma	Plasma	Plasma	Plasma	Plasma	Plasma	Plasma	Plasma	Plasma	Plasma	Plasma	Plasma	Plasma	Plasma	Plasma	Plasma	Plasma	Plasma	Plasma	Plasma	Plasma	Plasma	Plasma	Plasma	Plasma	Plasma	Plasma	Plasma
Patient ID	MP1	MP1	MP1	MP1	MP1	MP1	MP4	MP4	MP4	MP4	MP4	MP4	MP4	MP4	MP4	MP4	MP4	MP4	MP6	MP6	MP6	MP6	MP6	MP6	MP6	MP6	MP6	MP6	MP6	MP8	MP8	MP8	MP8	MP8	MP8	MP8	MP9	MP9	MP9	MP9	MP9	MP9	MP9	MP9	MP9	MP9	MP9	MP9	MP9
Time from commencement of [U-13C]Glucose Infusion (min)	0	10	45	89	119	152	0	10	42	71	102	133	163	193	223	253	285	300	0	10	38	70	99	129	162	191	222	252	282	0	10	80	120	150	180	212	0	11	53	82	111	140	170	199	230	260	304	342	373
Metabolite
Glucose m+0 (608)	1.0129	0.6615	0.7086	0.6593	0.6334	0.61	0.9931	0.7217	0.7393	0.6762	0.6746	0.6337	0.6157	0.5488	0.5352	0.5023	0.4725	0.4849	0.9821	0.6657	0.7134	0.7006	0.6731	0.6712	0.6508	0.6369	0.6176	0.5951	0.5852	0.998963	0.525174	0.50724	0.41831	0.380478	0.333258	0.379812	0.998578	0.748156	0.782966	0.785224	0.758051	0.757471	0.724312	0.711711	0.700151	0.703074	0.674163	0.663124	0.652567
Glucose m+1 (609)	-0.0128	-0.0016	0.006	0.0092	0.0051	0.0255	0.0133	-0.0203	-0.017	0.0271	-0.0194	0.0049	-0.0093	0.0389	0.0363	0.0113	0.0483	0.0032	0.0228	-0.0076	0.0011	0.00089216	0.0208	0.0079	-0.0023	0.0013	0.0124	0.0143	0.0211	0	0	0	0.0240952	0.023933	0.0162414	0.0371728	0	0	0	0	0	0.0158275	0.0145504	0.0270823	0.0184545	0.0146938	0.0284404	0.0269226	0.0363661
Glucose m+2 (610)	0.00039998	0.0022	0.0071	0.0204	0.0284	0.0292	-0.0037	0.0075	0.0064	0.0092	0.02	0.0049	0.0132	0.0087	0.0112	0.0366	0.0127	0.025	0.0018	0.0053	0.0095	0.0157	0.0048	0.0055	0.0262	0.0242	0.016	0.0296	0.0203	0	0	0.017675	0.0307874	0.012298	0.0278653	0.0246659	0.000181908	0.00333414	0	0.00488169	0.0145413	0.00251362	0.017542	0.013624	0.0240793	0.0130342	0.0196316	0.0201385	0.0224947
Glucose m+3 (611)	-0.0018	-0.00084006	0.0067	0.0077	0.0127	0.0087	-0.0062	-0.00044082	0.0046	0.0025	0.0139	0.0196	0.0197	0.0032	0.0187	0.0131	0.0245	0.0219	-0.0024	0.0063	0.0088	0.0058	0.015	0.0183	0.0135	0.0205	0.0275	0.0205	0.0248	0	0.00488887	0.0220289	0.0349647	0.0464977	0.0488303	0.0381595	0.00123997	0	0.00903255	0.0149063	0.0159781	0.0126912	0.0191367	0.0187306	0.0184021	0.0251129	0.0312265	0.0356012	0.0335434
Glucose m+4 (612)	0.0014	0.0025	0.0045	0.0037	0.0026	0.0062	0.0068	0.002	0.0054	0.00070756	-0.0073	0.0043	0.0024	0.0071	0.003	0.0022	0.0025	0.0056	-0.0062	-0.0035	-0.0027	0.0009155	0.0039	0.0026	0.0029	0.0016	0.0014	0.0035	0.0065	0.00103655	0	0	0	0.0113245	0.0159188	0.0122655	0	0.000862268	0	0	0	0.00649851	0.00203746	0.00357093	0.00273391	0.00532181	0.00149873	0.00268686	0.00362886
Glucose m+5 (613)	-0.0001768	0.0233	0.0189	0.0225	0.0243	0.0271	-0.0017	0.0187	0.0184	0.0197	0.026	0.0252	0.027	0.0294	0.0366	0.0453	0.0286	0.0375	0.0027	0.0246	0.0181	0.0207	0.0137	0.022	0.0239	0.0242	0.0269	0.0257	0.0256	0	0	0	0	0.0162241	0.026941	0.0191377	0	0	0.00810955	0.00599695	0	0.0074858	0.00513458	0.00563525	0.00913505	0.0115437	0.00846095	0.004044	0.00997039
Glucose m+6 (614)	7.3428e-05	0.3131	0.2483	0.2772	0.2934	0.2934	-0.0015	0.2709	0.2429	0.2645	0.2922	0.3074	0.3315	0.3639	0.359	0.3892	0.4109	0.4218	-0.00078829	0.3091	0.2518	0.2554	0.2687	0.2724	0.285	0.2912	0.2981	0.3114	0.3165	0	0.469937	0.453056	0.491843	0.509244	0.530945	0.488787	0	0.247648	0.199892	0.188991	0.21143	0.197512	0.217287	0.219646	0.227044	0.227219	0.236579	0.247483	0.241429
[truncated: 9 more columns]

## Sheet: Table S3 (PDX Data)
Supplementary Table 3: Isotopologue Distributions for melanoma PDX tumour samples following [U-13C]Glucose infusion. Values are fractional enrichment, corrected for naturally occurring 13C carbon
Related to Figures 1D, S1A, S1B
PDX/Passage	Sample Name/Mouse ID	3PG_M0	3PG_M1	3PG_M2	3PG_M3	ALANINE_M0	ALANINE_M1	ALANINE_M2	ALANINE_M3	ASPARTATE_M0	ASPARTATE_M1	ASPARTATE_M2	ASPARTATE_M3	ASPARTATE_M4	CITRATE_M0	CITRATE_M1	CITRATE_M2	CITRATE_M3	CITRATE_M4	CITRATE_M5	CITRATE_M6	FUMARATE_M0	FUMARATE_M1	FUMARATE_M2	FUMARATE_M3	FUMARATE_M4	GLUCOSE_M0	GLUCOSE_M1	GLUCOSE_M2	GLUCOSE_M3	GLUCOSE_M4	GLUCOSE_M5	GLUCOSE_M6	GLUTAMATE_M0	GLUTAMATE_M1	GLUTAMATE_M2	GLUTAMATE_M3	GLUTAMATE_M4	GLUTAMATE_M5	LACTATE_M0	LACTATE_M1	LACTATE_M2	LACTATE_M3	MALATE_M0	MALATE_M1	MALATE_M2	MALATE_M3	MALATE_M4	PYRUVATE_M0
MP9D_PDX_P6	AB4121_1	0.828111	0.0595996	0.0683869	0.0439026	0.925763	0.0237304	0.0100322	0.0404745	0.951303	0.0332738	0.00819927	0.00540972	0.00181463	0.757923	0.1051	0.10167	0.0237274	0.00890103	0.00267905	0	0.803648	0.146415	0.039522	0.00854569	0.00186991	0.930078	0.0374639	0	0.00662654	0	0.00995418	0.0158778	0.939883	0	0.0325236	0.0275935	0	0	0.819105	0.0397813	0.0239558	0.117158	0.931459	0.0371633	0.0184562	0.011156	0.00176524	0.903823
MP9D_PDX_P6	AB4121_2	0.65955	0.292294	0.0481559	0	0.944047	0.0208803	0.00781496	0.0272578	0.977659	0.0175688	0	0.00364588	0.00112622	0.793604	0.0858603	0.0891315	0.0230934	0.00503701	0.00189693	0.00137676	0.809517	0.143239	0.0360449	0.00675569	0.00444318	0.789376	0	0	0.0459288	0.00248806	0	0.162207	0.824563	0.136725	0.038712	0	0	0	0.857103	0.0364978	0.0184019	0.0879977	0.953467	0.0268421	0.0124367	0.0072537	0	0.919247
MP9D_PDX_P6	AB4121_3	0.871082	0.128918	0	0	0.896082	0.0317835	0.0154326	0.0567018	0.888631	0.0657053	0.0336657	0.0101074	0.00189029	0.672512	0.1232	0.147861	0.0376903	0.0125591	0.00550635	0.000672388	0.748946	0.167698	0.0622031	0.0167017	0.004451	0.820377	0.0463824	0.0139519	0.018049	0.000368444	0	0.100872	0.788483	0.0849853	0.104724	0.0137429	0.00506729	0.00299768	0.866675	0.0434625	0	0.0898627	0.847314	0.0846242	0.0460611	0.0190794	0.00292082	0.871275
MP9D_PDX_P6	AB4122_1	0.836402	0.0512894	0.0110959	0.101212	0.937626	0.0172403	0.00866845	0.0364657	0.9052	0.0556587	0.025497	0.00733473	0.00630952	0.642201	0.113479	0.14935	0.0511525	0.0271047	0.00829418	0.00841807	0.756358	0.149422	0.0505984	0.024094	0.0195276	0.880277	0.0621818	0	0.00304535	5.42362e-05	0	0.0544419	0.770665	0.0640749	0.119901	0.0260294	0.0190577	0.000272016	0.717281	0.0420226	0.0332659	0.20743	0.912321	0.00984209	0.0187826	0.0590545	0	0.815573
MP9D_PDX_P6	AB4122_2	0.812817	0.154567	0	0.0326157	0.821828	0.0351786	0.023445	0.119548	0.811497	0.088056	0.0614934	0.0291292	0.00982384	0.586227	0.127409	0.180663	0.0625619	0.0324209	0.0103382	0.000379948	0.687233	0.175663	0.0857271	0.0393202	0.012057	0.597256	0.0446135	0.0224205	0.0630081	0.0205037	0.01674	0.235459	0.732394	0.101051	0.10957	0.0374659	0.0177944	0.00172381	0.703031	0.0512147	0.0475761	0.198178	0.760752	0.107608	0.0855442	0.0395131	0.00658194	0.729748
MP9D_PDX_P6	AB4122_3	0.85757	0.0646933	0.0777371	0	0.963017	0.0171732	0.00552852	0.0142809	0.945267	0.0424132	0.00103807	0	0.0112817	0.635628	0.102566	0.158255	0.0613646	0.0332611	0.00794937	0.000975085	0.782546	0.149876	0.0420229	0.0130787	0.0124767	0.928419	0	0.00973674	0.0178292	0.00287904	0.00349431	0.037642	0.810363	0.0564345	0.0948881	0.0248621	0.0111777	0.0022745	0.754761	0.0405591	0.029729	0.174951	0.903381	0.0407655	0.0377681	0.0180854	0	0.852147
MP9D_PDX_P6	AB4123_1	0.967215	0	0	0.0327851	0.891402	0.0208176	0.0135026	0.0742782	0.863164	0.0682843	0.046624	0.015006	0.00692208	0.579245	0.133904	0.19485	0.0522415	0.0309658	0.00711562	0.00167778	0.745134	0.154756	0.0722186	0.0214883	0.00640302	0.754261	0.0243445	0.0255247	0.03539	0.0118159	0.0105375	0.138127	0.75696	0.0756772	0.131559	0.0238148	0.0104808	0.00150854	0.664012	0.0494077	0.0393763	0.247204	0.848223	0.0633236	0.0624828	0.0218317	0.00413931	0.724393
MP9D_PDX_P6	AB4123_2	0.873613	0.0540275	0.0184131	0.053946	0.920921	0.0177953	0.00969639	0.0515875	0.903757	0.0544447	0.022491	0.00944774	0.00985966	0.717875	0.0976963	0.129934	0.028392	0.0176012	0.00539386	0.00310836	0.800683	0.140803	0.0436583	0.00999932	0.00485613	0.901777	0.0212364	0	0.00963292	0.00231902	0.010464	0.0545702	0.807011	0.065756	0.100912	0.0186174	0.00770351	0	0.755166	0.046007	0.0295556	0.169272	0.909542	0.0396657	0.0363488	0.00717383	0.00726959	0.845262
MP9D_PDX_P6	AB4123_3	0.745799	0.112512	0.0440589	0.0976302	0.905339	0.0218529	0.0124115	0.0603966	0.924429	0.0394522	0.016571	0.0142348	0.00531299	0.70382	0.102388	0.127075	0.0417309	0.0188318	0.00479831	0.00135574	0.796346	0.142188	0.0403437	0.0131132	0.00800922	0.762857	0.0264159	0.00349113	0.0406031	0.010634	0.0153267	0.140672	0.856368	0.0585187	0.0768358	0	0.00794474	0.000333012	0.738042	0.0435093	0.0313881	0.187061	0.91625	0.034914	0.0262864	0.0184404	0.00410968	0.817881
MP9D_PDX_P6	AB4124_1	0.866372	0.133628	0	0	0.89166	0.0206184	0.014692	0.0730292	0.834801	0.0820308	0.0460781	0.0226672	0.0144233	0.574792	0.13687	0.181085	0.0659993	0.0285996	0.0106874	0.00196633	0.734114	0.15536	0.0743634	0.0252137	0.0109493	0.86174	0	0	0.032391	0.0160007	0.00638715	0.0834814	0.69472	0.0944838	0.15488	0.0385975	0.0173184	0	0.685728	0.0473162	0.0375266	0.229429	0.808366	0.0814751	0.0747373	0.0307795	0.0046418	0.766817
MP9D_PDX_P6	AB4124_2	0.837253	0.0593203	0	0.103427	0.918485	0.0164812	0.012131	0.0529031	0.846565	0.0729913	0.0374644	0.0229749	0.0200046	0.553509	0.14523	0.186569	0.0594601	0.0344522	0.0206427	0.000136926	0.747012	0.153776	0.0666916	0.0206959	0.0118246	0.75423	0.0231056	0.0261585	0.028476	0.0211927	0.00985014	0.136987	0.721023	0.0819815	0.143969	0.0350587	0.0143408	0.00362631	0.809053	0.0156165	0.0201296	0.155201	0.815456	0.0797757	0.0784257	0.0263422	0	0.845994
MP9D_PDX_P6	AB4124_3	0.918576	0.0247201	0.00590233	0.0508017	0.857888	0.0299148	0.0177992	0.0943978	0.84885	0.0757407	0.0529682	0.0168295	0.00561136	0.601387	0.127923	0.178412	0.0556445	0.0278652	0.00798778	0.000780021	0.728844	0.165761	0.0713612	0.0260923	0.00794233	0.637109	0.0575337	0.0292183	0.0440424	0.0210376	0.00406964	0.206989	0.77732	0.0769467	0.122448	0	0.0199503	0.00333518	0.789015	0.0107945	0.0260533	0.174137	0.820683	0.090652	0.0723938	0.0135642	0.00270724	0.773267
MP9D_PDX_P6	AB4125_1	0.897316	0.0451505	0	0.0575334	0.840611	0.0359513	0.0229621	0.100475	0.789445	0.0974652	0.0682858	0.0311788	0.0136247	0.46377	0.151886	0.226936	0.0953286	0.0435393	0.0160129	0.00252686	0.680704	0.171652	0.0957039	0.039414	0.012526	0.744344	0.0146886	0.0195422	0.04862	0.0152291	0.0120987	0.145478	0.682579	0.101494	0.164871	0.0411322	0.00635958	0.00356369	0.722879	0.0513882	0.0415574	0.184175	0.748241	0.105488	0.0964557	0.0422364	0.00757857	0.751606
MP9D_PDX_P6	AB4125_2	0.882017	0.0465083	0.0714746	0	0.92031	0.0254789	0.0107584	0.0434523	0.929677	0.043111	0.0223511	0.00486079	0	0.597409	0.126296	0.175346	0.0589509	0.0289731	0.0112061	0.00181919	0.791575	0.145394	0.045424	0.0113337	0.0062735	0.922744	0.0208861	0	0.000796678	0	0.0145259	0.0410472	0.768887	0.068069	0.153943	0	0.00595305	0.00314751	0.722561	0.0465213	0.0346941	0.196224	0.907841	0.0409679	0.0333419	0.0127784	0.00507107	0.809581
MP10_PDX_P6	AB8027_1	0.979668	0.00219191	0	0.0181397	0.989939	0.00854885	0	0.0015118	0.992688	0.00731179	0	0	0	0.988489	0.00360576	0	0	0	0.000909016	0.00699615	0.804366	0.0225682	0.165592	0.00747456	0	0.809144	0.00800142	0.0948246	0.0039329	0	0.0246588	0.0594382	0.987198	0.0128019	0	0	0	0	0.995774	0.000771622	0	0.00345471	0.993522	0.00647848	0	0	0	0.932514
MP10_PDX_P6	AB8027_2	0.995519	0	0	0.00448136	0.992306	0.00769379	0	0	0.99968	0.000319516	0	0	0	0.997479	0	0	0	0	0	0.00252058	0.77653	0.0240661	0.192694	0.00671003	0	0.903202	0	0	0	0	0.00979063	0.0870074	0.992001	0.00799916	0	0	0	0	0.99863	0	0	0.0013704	1	0	0	0	0	0.957406
MP10_PDX_P6	AB8027_3	0.959365	0	0	0.0406347	0.987302	0.00602015	0	0.00667798	0.985655	0.0143454	0	0	0	0.967602	0.0237766	0	0.00277414	0.000699693	0.00132958	0.00381844	0.828781	0.0343017	0.130299	0.00661877	0	0.826046	0.0176801	0.0347679	0.015795	0	0.00946295	0.0962482	0.981061	0.0189393	0	0	0	0	0.966119	0.00850023	0	0.0253803	0.990651	0.00934923	0	0	0	0.931891
MP10_PDX_P6	AB8032_1	0.664659	0.0507474	0.0344449	0.250149	0.846254	0.0256268	0	0.12812	0.747739	0.093632	0.064316	0.0726339	0.0216788	0.574367	0.106775	0.155498	0.079704	0.0474593	0.0221308	0.0140661	0.623853	0.0639921	0.2665	0.0415313	0.00412366	0.40977	0.0242168	0.0895024	0.0776877	0.0081256	0.0535109	0.337187	0.881606	0.044234	0.0357395	0.0219157	0.011007	0.00549825	0.798329	0.0199129	0	0.181758	0.705539	0.116414	0.0759576	0.0759004	0.0261898	0.735661
MP10_PDX_P6	AB8032_2	0.674705	0.0473349	0.0225229	0.255437	0.695195	0.040969	0.00854631	0.25529	0.599892	0.134962	0.123035	0.108602	0.033509	0.465346	0.145917	0.196357	0.0944769	0.0557384	0.0304693	0.0116946	0.63681	0.0953211	0.170014	0.0721595	0.0256958	0.235479	0.0529779	0.0696241	0.086638	0.0264878	0.0548161	0.473978	0.696688	0.0793706	0.129816	0.056067	0.0257173	0.0123416	0.604659	0.040032	0.0209173	0.334392	0.594966	0.139892	0.118639	0.110117	0.0363861	0.607549
MP10_PDX_P6	AB8032_3	0.848879	0	0	0.151121	0.810865	0.0285988	0	0.160536	0.760927	0.0936389	0.0600414	0.065019	0.0203732	0.677617	0.0924487	0.1131	0.0544464	0.0289087	0.0137297	0.0197498	0.703664	0.0689312	0.1778	0.0411036	0.00850168	0.337814	0.0533658	0.074053	0.0699697	0.0201275	0.057285	0.387385	0.870824	0.0474453	0.0442622	0.0224943	0.0104621	0.0045121	0.746055	0.0251213	0	0.228824	0.772935	0.0904654	0.0557869	0.0595496	0.0212631	0.763835
MP10_PDX_P6	AB8033_1	0.684752	0.0213577	0.0173326	0.276558	0.774915	0.0298407	0	0.195245	0.737452	0.0904859	0.0640248	0.077535	0.0305023	0.818252	0.0492158	0.0554653	0.0355383	0.023259	0.0113085	0.00696107	0.714131	0.0553012	0.170708	0.0477128	0.0121476	0.229139	0.0268999	0.0625127	0.0651029	0.0234435	0.0698897	0.523012	0.826916	0.0493235	0.062304	0.0339379	0.0181561	0.00936288	0.680486	0.0230988	0.00473791	0.291678	0.738204	0.0872	0.0686117	0.0771396	0.0288444	0.667599
MP10_PDX_P6	AB8033_2	0.60479	0.0437483	0.0255306	0.325931	0.628682	0.0440282	0.0175866	0.309703	0.568018	0.127142	0.134536	0.121334	0.0489699	0.41142	0.125218	0.205662	0.110879	0.0822184	0.0435312	0.0210709	0.633966	0.0871653	0.166696	0.0779018	0.0342713	0.162536	0.0347161	0.0510846	0.072814	0.0276539	0.0653041	0.585891	0.632604	0.0800251	0.157645	0.0702578	0.0387629	0.0207051	0.4919	0.0358937	0.0305484	0.441658	0.542084	0.132516	0.132269	0.1374	0.0557308	0.47876
MP10_PDX_P6	AB8033_3	0.890656	0	0	0.109344	0.906921	0.0171523	0	0.0759262	0.893497	0.0428493	0.0100356	0.0387786	0.0148391	0.917773	0.030507	0.00404133	0.0171195	0.0152595	0.00644991	0.00884966	0.741397	0.043444	0.191326	0.0221326	0.00170033	0.308186	0.0246959	0.0527634	0.0500512	0.0205606	0.0634193	0.480323	0.947043	0.0302957	0.00102251	0.0107522	0.00731448	0.00357215	0.891334	0.00802469	0	0.100642	0.881562	0.0600348	0.00346931	0.0372842	0.0176496	0.815838
MP10_PDX_P6	AB8035_1	0.671409	0.0504895	0.0271129	0.250989	0.688896	0.0529533	0.0198215	0.238329	0.635012	0.127134	0.113119	0.0931156	0.0316201	0.474214	0.136783	0.195073	0.0978998	0.056671	0.0281348	0.0112249	0.718659	0.0837399	0.132625	0.048186	0.0167901	0.200818	0.0927323	0.0883941	0.101702	0.0316504	0.053859	0.430844	0.722842	0.0800642	0.112116	0.0516627	0.0229673	0.0103478	0.542446	0.0662785	0.0451626	0.346113	0.6347	0.13156	0.107329	0.0955878	0.0308236	0.539759
MP10_PDX_P6	AB8035_1	0.631489	0.0528847	0.0650084	0.250618	0.804768	0.036685	0	0.158547	0.795256	0.0831617	0.0574979	0.0493196	0.0147645	0.607936	0.107695	0.149403	0.0667957	0.034846	0.0166858	0.016639	0.74283	0.069377	0.144117	0.0345105	0.00916521	0.277825	0.07579	0.0924192	0.0875804	0.0202948	0.0564744	0.389616	0.863453	0.0521326	0.0473071	0.0227147	0.0106688	0.00372435	0.699655	0.0440587	0.0163326	0.239954	0.74098	0.109438	0.0770811	0.0567104	0.015791	0.63612
MP10_PDX_P6	AB8035_1	0.667151	0.0510023	0.0362961	0.245551	0.794728	0.0383988	0	0.166873	0.712049	0.107903	0.0798983	0.0737095	0.0264393	0.583408	0.107698	0.149037	0.0697548	0.0432489	0.0231802	0.0236735	0.699344	0.0650848	0.175283	0.0474203	0.0128684	0.250855	0.0889935	0.0802295	0.0945979	0.035228	0.0479473	0.402149	0.850788	0.0520346	0.0502674	0.0280755	0.0127803	0.00605454	0.72346	0.0406767	0.0121844	0.223678	0.648545	0.1282	0.0932873	0.0984173	0.03155	0.615919
MP10_PDX_P2	AB2891	0.350893	0.183379	0	0.465728	0.801558	0.0187505	0.0187568	0.160935	0.800083	0.0552383	0.0767327	0.0564299	0.0115159	0.700631	0.0763878	0.137794	0.0520616	0.0208962	0.00740689	0.00482188	0.688231	0.154911	0.100115	0.0555621	0.00118067	0.386557	0.0375439	0.024028	0.067964	0.0138763	0	0.470031	0.852569	0.0283398	0.0892329	0.02079	0.00567266	0.00339557	0.601368	0.0315662	0.0285919	0.338474	0.769795	0.0658747	0.07793	0.0724097	0.0139909	0.639148
MP10_PDX_P2	AB2892	0.547608	0.0100374	0.158896	0.283458	0.716317	0.0411416	0.0264704	0.216071	0.687522	0.0970137	0.102565	0.0900336	0.0228657	0.6272	0.110822	0.142969	0.062729	0.0310399	0.0207956	0.00444524	0.679751	0.157	0.115712	0.0214363	0.0261008	0.325107	0.0646329	0.054283	0.0823393	0.0269375	0.0257427	0.420957	0.719121	0.0796376	0.132277	0.042193	0.0180686	0.00870323	0.555162	0.046337	0.0414825	0.357019	0.650971	0.105798	0.117683	0.0916589	0.0338891	0.774149
MP10_PDX_P2	AB2893	0.660027	0.121414	0.108701	0.109858	0.820835	0.0218005	0.0147508	0.142614	0.784518	0.076362	0.0764613	0.0502386	0.0124202	0.727173	0.0741752	0.12504	0.0451422	0.0181194	0.00750597	0.00284429	0.7483	0.151164	0.0555031	0.0450322	0	0.421289	0.0378656	0.0399289	0.0736087	0.0114981	0.0283621	0.387447	0.826234	0.0533798	0.0899155	0.0194319	0.00805883	0.00298032	0.655912	0.0358721	0.0307076	0.277508	0.774987	0.0797352	0.0755339	0.0547209	0.0150232	0.824365
MP10_PDX_P2	AB2894	0.638378	0.0546419	0.14157	0.16541	0.842434	0.0227239	0.0165599	0.118282	0.843788	0.065206	0.0537884	0.0372178	0	0.781579	0.0681226	0.102087	0.0346829	0.00668886	0.00545895	0.00138054	0.755579	0.149656	0.0560402	0.0387249	0	0.582427	0.0362017	0.0647612	0.0360144	0.0252979	0.0109784	0.24432	0.83973	0.0626995	0.0766912	0.0157407	0.00367178	0.00146684	0.758194	0.00786874	0.0203273	0.21361	0.820721	0.0631493	0.0666314	0.0468468	0.00265172	0.885903
MP10_PDX_P2	AB2895	0.597674	0.094302	0.088103	0.219921	0.778672	0.0301434	0.0231722	0.168012	0.76195	0.0794585	0.0829115	0.062639	0.0130409	0.721297	0.0711145	0.131604	0.0447048	0.021456	0.00855605	0.00126799	0.725835	0.153229	0.0725484	0.048387	0	0.369812	0.0611387	0.0369418	0.0681975	0.0112112	0.0266845	0.426014	0.776515	0.0768706	0.106491	0.0264729	0.00966284	0.00398711	0.59926	0.0437272	0.0412554	0.315757	0.737495	0.0812732	0.0929864	0.0737803	0.0144656	0.687675
MP4A_PDX_P6	AB4116_1	0.861985	0.138015	0	0	0.838089	0.0218409	0.0166051	0.123465	0.862555	0.0630226	0.0413632	0.0241292	0.00892962	0.640613	0.126324	0.152261	0.0468736	0.019952	0.00930966	0.00466693	0.725253	0.171234	0.0634315	0.0279153	0.012166	0.632659	0.0198827	0.0290369	0.0518173	0.0089685	0.00949035	0.248146	0.880565	0.0277461	0.0747081	0.0108739	0.00436623	0.00174093	0.731187	0.0354874	0.0310833	0.202242	0.855077	0.0644804	0.0441671	0.0294841	0.00679164	0.773417
MP4A_PDX_P6	AB4116_2	0.710749	0.289251	0	0	0.83737	0.0221479	0.0164677	0.124015	0.857551	0.0694108	0.0405286	0.0228618	0.00964752	0.653958	0.119056	0.14145	0.0506913	0.0220409	0.00583482	0.00696922	0.725059	0.167103	0.0639338	0.0291361	0.0147681	0.64437	0.0167413	0.022072	0.05035	0.012762	0.0105701	0.243135	0.87622	0.0323751	0.0739004	0.0104629	0.00518169	0.00186004	0.729725	0.0388039	0.0283438	0.203127	0.856684	0.0612776	0.044223	0.0323949	0.00542034	0.775249
MP4A_PDX_P6	AB4116_3	0.786834	0.195332	0	0.0178338	0.839307	0.0204992	0.0167414	0.123452	0.858737	0.0667333	0.0435139	0.0266995	0.00431605	0.648405	0.132672	0.131395	0.0469471	0.0248934	0.0140137	0.00167404	0.736117	0.164539	0.0593186	0.0273154	0.0127107	0.638949	0.0181571	0.0320613	0.0499717	0.0134597	0.0119414	0.23546	0.875863	0.0326915	0.0739884	0.0110138	0.00456309	0.00188006	0.736015	0.0326714	0.0272891	0.204024	0.851275	0.0718213	0.0446478	0.0271787	0.0050772	0.773387
MP4A_PDX_P6	AB4117_1					0.887954	0.0131279	0.00974034	0.0891779	0.904926	0.0396065	0.0335119	0.018911	0.00304501	0.309227	0.619945	0	0.0708281	0	0	0	0.612313	0.191951	0.187148	0.00658352	0.00200435	0.638211	0.0453974	0.0317976	0.0376867	0.00466226	0.00395133	0.238294	0.930185	0.0129647	0.0476451	0.00557311	0.00268748	0.000945015	0.78752	0.0284649	0.0204872	0.163528	0.927548	0.0262326	0.036313	0.00990619	0	0.816652
MP4A_PDX_P6	AB4117_2	1	0	0	0	0.877826	0.0181348	0.0117896	0.0922497	0.90019	0.0526729	0.0278584	0.0163442	0.00293456	0.621792	0.143203	0.133848	0.044812	0.0344559	0.0175455	0.00434398	0.762267	0.17102	0.0471599	0.0161041	0.00344809	0.640034	0.0349075	0.012819	0.0465026	0.00761113	0.0124753	0.245651	0.91266	0.0251069	0.0529113	0.00572889	0.00251481	0.0010785	0.785422	0.0278449	0.0231895	0.163543	0.888671	0.0596975	0.0303466	0.0191979	0.00208732	0.823186
MP4A_PDX_P6	AB4117_3	0.8585	0.0956504	0.0121869	0.0336622	0.876535	0.0182374	0.0128049	0.0924225	0.900069	0.0511967	0.0296803	0.0154807	0.00357379	0.658427	0.115557	0.130484	0.0436412	0.035588	0.0148954	0.00140735	0.756843	0.1571	0.0579716	0.0187096	0.00937562	0.663987	0.00570322	0.0162362	0.0456479	0.0111647	0.0083528	0.248908	0.913082	0.0240217	0.0529518	0.00659094	0.00212005	0.00123335	0.780232	0.0297001	0.0240483	0.16602	0.893314	0.0612837	0.0261342	0.0159209	0.00334731	0.823206
MP4A_PDX_P6	AB4118_1	0.798332	0.081883	0.0223923	0.0973929	0.69798	0.0320512	0.0308626	0.239106	0.768204	0.0874768	0.0832864	0.0463148	0.0147179	0.464941	0.143486	0.223167	0.0828358	0.0544481	0.0250821	0.00603988	0.669337	0.178474	0.0870811	0.045466	0.0196416	0.37653	0.0413642	0.0672204	0.0660472	0.0242148	0.024413	0.400211	0.768276	0.0433606	0.1374	0.0276851	0.0165318	0.00674716	0.624594	0.0596255	0.0259464	0.289835	0.759639	0.0881112	0.0890997	0.0502824	0.0128674	0.604109
MP4A_PDX_P6	AB4118_2	1	0	0	0	0.696706	0.0343466	0.0310845	0.237863	0.762549	0.092385	0.0802358	0.0490714	0.0157585	0.456517	0.150363	0.224519	0.0873734	0.0492391	0.0252351	0.00675275	0.664774	0.17334	0.0871536	0.0540937	0.0206392	0.392409	0.049762	0.0645187	0.0680207	0.0244445	0.0206212	0.380223	0.76821	0.0434233	0.138371	0.0271668	0.0158124	0.00701597	0.565359	0.0491358	0.0524595	0.333046	0.758551	0.0949912	0.0813936	0.050066	0.0149982	0.604593
MP4A_PDX_P6	AB4118_3	1	0	0	0	0.69494	0.0343325	0.0314308	0.239296	0.768407	0.0858057	0.0778975	0.0512801	0.0166097	0.466196	0.131695	0.234345	0.0864843	0.050183	0.0222983	0.00879896	0.66056	0.174059	0.0898922	0.0525425	0.0229455	0.403672	0.0425264	0.0545269	0.0734731	0.0311713	0.0207975	0.373833	0.767583	0.0446186	0.135818	0.0294787	0.0158996	0.0066017	0.566149	0.0520688	0.0497729	0.332009	0.756695	0.0968642	0.0817015	0.0514937	0.0132455	0.608807
MP4A_PDX_P6	AB4119_1	0.915832	0.0709417	0	0.0132265	0.836075	0.0199174	0.0164406	0.127567	0.870152	0.0541517	0.0432594	0.0262586	0.00617857	0.602664	0.116581	0.151034	0.0647226	0.0386833	0.020705	0.00561027	0.730667	0.161317	0.0659023	0.0321318	0.00998196	0.679402	0.023247	0.00611385	0.0380068	0.0105446	0.00971159	0.232974	0.859564	0.0311769	0.0806091	0.016468	0.00806223	0.00411979	0.724976	0.0268851	0.0283991	0.21974	0.86401	0.0612887	0.0395944	0.0298787	0.0052285	0.761999
MP4A_PDX_P6	AB4119_2	0.917188	0.0828116	0	0	0.838728	0.0192889	0.0159815	0.126002	0.869812	0.0564474	0.0413447	0.0256792	0.00671678	0.613569	0.106323	0.158164	0.0655575	0.0312632	0.0169544	0.00816927	0.722799	0.163025	0.0699387	0.0310679	0.0131698	0.697496	0.0155517	0.00890341	0.0450613	0.00933111	0.0057212	0.217936	0.858225	0.0333732	0.079916	0.0154844	0.00893465	0.00406629	0.721835	0.0332773	0.0284649	0.216423	0.866034	0.0525958	0.0496983	0.0255538	0.00611791	0.763121
MP4A_PDX_P6	AB4120_1	0.866749	0.0957743	0	0.0374764	0.818738	0.0252494	0.0193133	0.136699	0.85341	0.0695975	0.0497657	0.0214406	0.00578604	0.614467	0.132918	0.160249	0.0497435	0.0140138	0.0224368	0.00617223	0.719263	0.173718	0.0644691	0.0287312	0.0138184	0.621234	0.0396238	0.0231707	0.0526944	0.0176472	0.0130099	0.23262	0.853431	0.0407495	0.0847254	0.0125972	0.00475603	0.00374081	0.737071	0	0.0448585	0.218071	0.83876	0.0793279	0.0499181	0.0269853	0.00500824	0.753528
MP4A_PDX_P6	AB4120_2	0.866198	0.0769751	0.00547773	0.0513486	0.81567	0.0242459	0.020683	0.139401	0.845694	0.0772244	0.0483346	0.0232263	0.00552065	0.623573	0.136575	0.155336	0.0446878	0.025928	0.0112754	0.00262423	0.726904	0.172169	0.0661876	0.0254685	0.00927018	0.619125	0.0339839	0.0294254	0.0535575	0.0217341	0.0148016	0.227372	0.786179	0.111668	0.0970319	0	0.00183691	0.00328399	0.718324	0.0388534	0.0362725	0.20655	0.844911	0.0722175	0.0532251	0.0258173	0.00382866	0.753272
MP4A_PDX_P6	AB4120_3					0.819981	0.0241401	0.019574	0.136305	0.851978	0.0697025	0.0422797	0.0247143	0.0113259	0.605351	0.141338	0.157282	0.0445155	0.029008	0.019729	0.00277558	0.706607	0.179429	0.0758503	0.0277514	0.0103619	0.612549	0.0420832	0.0375295	0.0486184	0.0160924	0.014738	0.22839	0.863661	0.0366143	0.0808862	0.0119155	0.00517882	0.00174441	0.719785	0.0410157	0.0348214	0.204378	0.84529	0.0716075	0.0534307	0.0252227	0.00444945	0.742473
MP4A_PDX_P3	AB0213_1	0.550796	0.303657	0.0203478	0.125199	0.950987	0.00982778	0.00485865	0.0343262	0.962261	0.0125671	0.0127926	0.0116849	0.000694257	0.857877	0.0481328	0.0721538	0.0141591	0.00681617	0	0.000860606	0.794855	0.16137	0.0437747	0	0	0.574484	0.0109639	0.0828381	0.0516955	0	0.0391528	0.240865	0.927772	0.0422589	0.0292243	0	0.000439193	0.000305495	0.824611	0.0323998	0.0197156	0.123274	0.933164	0.0226203	0.0221945	0.0220215	0	0.843776
MP4A_PDX_P3	AB0213_2	0.462657	0.265928	0	0.271415	0.88415	0.0137808	0.0110824	0.090987	0.869952	0.0293668	0.0571522	0.038603	0.00492593	0.698078	0.0721081	0.160791	0.0341945	0.0179584	0.0120213	0.00484804	0.81747	0.163953	0	0.0184748	0.000102628	0.636253	0	0.013554	0.0705654	0.0116467	0.0345373	0.233444	0.854116	0.0392013	0.0894311	0.0103501	0.00448938	0.00241186	0.662687	0.0438047	0.0382439	0.255264	0.834919	0.0483508	0.0575468	0.0543751	0.00480786	0.64971
MP4A_PDX_P3	AB0213_3	0.706361	0.0759817	0.0659121	0.151745	0.870774	0.0203312	0.0107056	0.0981893	0.862615	0.0336534	0.0537641	0.0461573	0.0038101	0.718062	0.0625219	0.15781	0.0301046	0.0228065	0.0057288	0.00296659	0.797487	0.140475	0.0300593	0.0217406	0.0102383	0.447033	0.0945518	0.0685267	0.0207447	0.0282707	0.0248761	0.315997	0.825895	0.043203	0.108998	0.0124047	0.00625771	0.00324163	0.61238	0.0441265	0.04255	0.300943	0.848974	0.0387598	0.0593492	0.0456966	0.00722002	0.657291
MP4A_PDX_P3	AB0215_1	0.77368	0.134103	0.0411049	0.0511124	0.940803	0.0116258	0.00576746	0.041804	0.972272	0.0192474	0.00536398	0.00306996	4.61715e-05	0.70482	0.128682	0.11147	0.0409424	0.00843636	0.000789364	0.00485891	0.810109	0.16095	0.0178387	0.00423498	0.00686699	0.542651	0.0562696	0.0523923	0.0944257	0	0.0316672	0.222594	0.931141	0.0423998	0.0254624	0	0.000364439	0.000632698	0.859781	0.0315386	0.00900909	0.099671	0.910941	0.0402435	0.0259785	0.0175528	0.00528394	0.838644
MP4A_PDX_P3	AB0215_2	0.842135	0.0528216	0	0.105044	0.956878	0.0113711	0.00600601	0.0257448	0.983373	0.0101794	0.00381899	0.00176893	0.000859706	0.757631	0.105113	0.106723	0.0189971	0.00503732	0	0.00649885	0.807069	0.156643	0.0277188	0.00245344	0.00611611	0.751346	0	0.0434634	0	0.00721605	0.0231263	0.174848	0.936016	0.0437984	0.0200064	0	0	0.000179659	0.909201	0	0.00948107	0.0813176	0.937603	0.0293124	0.0151298	0.0179073	4.76475e-05	0.891835
MP4A_PDX_P3	AB0215_3	0.824412	0.0272102	0	0.148378	0.91839	0.0141698	0.00927268	0.058167	0.959119	0.0206837	0.0140145	0.0049774	0.00120542	0.736806	0.0979641	0.123923	0.0245633	0.0105823	0	0.00616106	0.782259	0.1616	0.0360629	0.0139375	0.00614139	0.830095	0	0	0.0220389	0	0.0330501	0.114815	0.923586	0.0463923	0.0291535	0	0.000382252	0.000485989	0.711631	0.0725348	0.0372542	0.17858	0.914545	0.0491561	0.023476	0.007667	0.00515583	0.841395
MP4A_PDX_P3	AB0217_1	0.699506	0.168528	0.131966	0	0.943338	0.0124393	0.00514268	0.03908	0.946411	0.0243731	0.0136521	0.0138153	0.00174876	0.815679	0.0693586	0.0869407	0.0187036	0.00455343	0.00476437	0	0.558329	0.133245	0.237319	0.0711072	0	0.612902	0.0322157	0.0206384	0.0368134	0.00840362	0.018429	0.270598	0.936145	0.0300248	0.0314402	0.00162919	0.000484378	0.000276804	0.810622	0.0326834	0.0207763	0.135918	0.930934	0.0241015	0.0236517	0.0190829	0.00222962	0.836489
MP4A_PDX_P3	AB0217_2	0.780263	0.0616288	0.053314	0.104794	0.962972	0.0135658	0.0045295	0.0189329	0.978924	0.0104101	0.00559792	0.00506763	0	0.880934	0.0551544	0.0479862	0.0114691	0.00277019	0.00168569	0	0.816727	0.151081	0.0121889	0.0200034	0	0.692419	0.0293997	0.0172851	0.0230361	0.00404162	0.00908758	0.224731	0.936251	0.0438965	0.0198525	0	0	0	0.883788	0.0302024	0.0146955	0.0713145	0.963675	0.00797475	0.0121138	0.015854	0.000382719	0.913207
MP4A_PDX_P3	AB0217_3	0.791253	0.0872122	0.0140339	0.107501	0.957884	0.0148527	0.00339932	0.0238638	0.973465	0.0156627	0.00347492	0.00603261	0.00136491	0.867003	0.0533913	0.0670147	0.00837487	0.00107463	0.00314188	0	0.808708	0.163329	0.0174863	0.0104763	0	0.68974	0.0276791	0.0133595	0.029013	0.00556717	0.0113145	0.223326	0.932256	0.0456274	0.0219588	0	0	0.000158064	0.867125	0.0304309	0.0154587	0.0869857	0.931989	0.0335474	0.0170808	0.0165664	0.000816555	0.863231
MP4A_PDX_P3	AB0219_1	0.756679	0.0220905	0.107387	0.113843	0.944891	0.00893001	0.00621765	0.0399609	0.947419	0.0189456	0.015504	0.0170393	0.00109191	0.796744	0.0561553	0.1118	0.023607	0.00234489	0.00349709	0.0058515	0.798475	0.161518	0.0189891	0.0188161	0.00220199	0.620801	0.0309402	0.0224533	0.0361317	0.00464579	0.0212826	0.263746	0.913481	0.0404956	0.0427491	0.00174802	0.000745915	0.000780093	0.81943	0.0331932	0.0199857	0.127392	0.905318	0.0313004	0.0309871	0.0292853	0.00310896	0.792598
MP4A_PDX_P3	AB0219_2	0.745601	0.0426946	0.119304	0.0924006	0.948906	0.0124879	0.00617503	0.032431	0.951291	0.0240178	0.010681	0.0123597	0.00165026	0.826116	0.0645344	0.0841449	0.0170607	0.00360023	0.00251998	0.00202372	0.816159	0.153239	0.0149418	0.0156606	0	0.65043	0.0114715	0.0197375	0.0374632	0.00513657	0.0186939	0.257067	0.925426	0.0436426	0.0304918	0	0	0.000439974	0.817789	0.03408	0.0211886	0.126942	0.932619	0.0281664	0.0164241	0.0209651	0.00182587	0.821139
MP4A_PDX_P3	AB0219_3	0.816299	0.0221695	0	0.161531	0.905931	0.0135332	0.0103202	0.0702159	0.897032	0.0329876	0.0319518	0.0351829	0.00284561	0.809778	0.0614687	0.0963582	0.0234427	0.00563918	0.00331274	0	0.790779	0.145253	0.0400401	0.0205006	0.00342705	0.600632	0.0195155	0.0230118	0.0327277	0.00723093	0.0123507	0.304531	0.875544	0.0429293	0.0715649	0.00677557	0.00200833	0.00117824	0.710458	0.0374446	0.0293704	0.222727	0.878266	0.0384222	0.0372075	0.0424794	0.00362493	0.732117
MP8A_PDX_P6	AB3321	0.611831	0.0268774	0	0.361292	0.657452	0.0400803	0.0343248	0.268143	0.739589	0.0890854	0.0885819	0.0585448	0.0241993	0.699884	0.121759	0.108992	0.0438543	0.0199381	0.00343825	0.00213448	0.793571	0.160951	0.0340558	0.00440896	0.007013	0.362335	0	0.100073	0.111788	0.0234609	0.0241685	0.378175	0.828746	0.049313	0.0850796	0.0244257	0.00939344	0.00304227	0.516449	0.0605846	0.0499232	0.373044	0.751455	0.0775489	0.0769176	0.0712217	0.022857	0.586413
MP8A_PDX_P6	AB3323	0.578005	0	0.131227	0.290767	0.606437	0.0511714	0.0436176	0.298774	0.708991	0.0899945	0.109074	0.0729105	0.0190302	0.641312	0.125437	0.143937	0.0565436	0.0209023	0.0104796	0.00138825	0.684954	0.169582	0.0994107	0.0460527	0	0.292108	0.0990843	0.0755693	0.103335	0.0161935	0.0155493	0.398161	0.735387	0.0751117	0.131437	0.0400338	0.013361	0.00466958	0.478308	0.0644501	0.0550145	0.402227	0.683255	0.100441	0.120164	0.0804779	0.0156618	0.577358
MP8A_PDX_P6	AB3324	0.148498	0.397145	0.0751821	0.379174	0.620739	0.0401633	0.0396671	0.299431	0.788495	0.100221	0.073069	0	0.0382156	0.6891	0.120773	0.114468	0.0470435	0.0162317	0.0109585	0.0014251	0.744022	0.133144	0.0752821	0.046272	0.00128059	0.323893	0.0521548	0.0741802	0.098093	0.00876718	0.0240377	0.418875	0.779481	0.0677476	0.108288	0.0339489	0.00781531	0.00271878	0.495153	0.0534081	0.0455518	0.405887	0.709192	0.102901	0.0856872	0.0863279	0.0158914	0.619273
MP8A_PDX_P6	AB3326	0.505394	0.077882	0	0.416724	0.621177	0.0489359	0.0389696	0.290917	0.703595	0.0875773	0.113598	0.0750375	0.0201923	0.614688	0.140518	0.148378	0.0512421	0.0320885	0.0103298	0.00275492	0.689231	0.147632	0.100739	0.0583599	0.00403778	0.328608	0.0737508	0.0577443	0.0780275	0.0165667	0.0428295	0.402474	0.759293	0.0623355	0.124532	0.0340637	0.0142663	0.00550946	0.492927	0.0557574	0.0469555	0.40436	0.672827	0.105576	0.13101	0.0725466	0.0180403	0.596785
MP8A_PDX_P6	AB3327	0.434613	0.0470201	0	0.518367	0.586897	0.0553725	0.0395276	0.318203	0.650405	0.112597	0.125075	0.0915146	0.0204082	0.594161	0.151159	0.139124	0.0625858	0.03234	0.0160916	0.00453848	0.7052	0.170491	0.0952084	0.0291	0	0.2772	0.0644843	0.0889361	0.0818991	0.00952312	0	0.477958	0.71464	0.0711859	0.139641	0.0439112	0.0221476	0.00847415	0.438538	0.0616849	0.0545857	0.445191	0.612361	0.120369	0.138989	0.100212	0.0280686	0.567286
MP8A_PDX_P2	AB0329_1	0.518068	0.068971	0.0514316	0.36153	0.633824	0.0436905	0.0352688	0.287216	0.700911	0.10606	0.11524	0.0577679	0.0200218	0.638456	0.123122	0.143438	0.0529448	0.0252952	0.0129701	0.00377372	0.750728	0.148218	0.0647634	0.0259509	0.0103396	0.272948	0.080783	0.0464037	0.0993162	0.0186621	0.0473264	0.43456	0.748113	0.0664568	0.126091	0.0381536	0.015665	0.00552091	0.484338	0.0559116	0.0498337	0.409916	0.675136	0.118751	0.114034	0.0730115	0.0190674	0.537517
MP8A_PDX_P2	AB0329_2	0.505963	0.052088	0.0318956	0.410054	0.598732	0.0480834	0.0398061	0.313379	0.68831	0.10708	0.110966	0.0737401	0.0199046	0.609501	0.139918	0.144974	0.0610883	0.0262221	0.0156816	0.00261557	0.687689	0.156418	0.0887988	0.0465653	0.0205286	0.207969	0.112219	0.0652832	0.0820861	0.0443624	0.0123433	0.475737	0.759656	0.0648767	0.120766	0.0356772	0.0141551	0.00486814	0.421295	0.0637716	0.0571372	0.457797	0.66128	0.111958	0.123356	0.0821541	0.0212517	0.503148
MP8A_PDX_P2	AB0329_3	0.458119	0.0652034	0.110148	0.366529	0.614824	0.0463163	0.0386917	0.300168	0.685065	0.10751	0.125452	0.0607872	0.0211848	0.582457	0.145425	0.157883	0.0648123	0.0310085	0.0184139	0	0.741027	0.142939	0.0669183	0.0361246	0.0129916	0.28221	0.0805009	0.124531	0.0622468	0.00382759	0.0418644	0.404819	0.739991	0.0644806	0.135167	0.0379949	0.0162613	0.00610501	0.47751	0.0568971	0.0507688	0.414824	0.663953	0.108005	0.134833	0.0630759	0.0301327	0.558581
MP8A_PDX_P2	AB0331_1	0.641561	0.0816084	0.0404036	0.236427	0.602664	0.0493751	0.0405191	0.307442	0.632179	0.125289	0.139522	0.0804213	0.0225892	0.577047	0.143467	0.161363	0.067613	0.0349376	0.0105842	0.00498866	0.731992	0.150916	0.0702175	0.0334274	0.0134468	0.320082	0.0730706	0	0.115435	0	0.0312046	0.460207	0.714074	0.0736453	0.138525	0.0453734	0.0209463	0.00743689	0.459728	0.0644568	0.0571495	0.418666	0.617619	0.13493	0.142943	0.0819092	0.0225992	0.575219
MP8A_PDX_P2	AB0331_2	0.685357	0.0696149	0.0675413	0.177486	0.706555	0.0326605	0.0286178	0.232167	0.831343	0.0595525	0.0560895	0.0426334	0.0103812	0.739693	0.0911778	0.102865	0.0426398	0.0140745	0.00759608	0.00195316	0.800276	0.130844	0.0488993	0.0157184	0.00426254	0.376446	0.0152377	0.0947237	0.153416	0	0	0.360177	0.878104	0.0345894	0.062055	0.0163747	0.0065913	0.00228607	0.534866	0.0202381	0.0562113	0.388685	0.791828	0.0674853	0.0833001	0.0462659	0.0111206	0.668796
MP8A_PDX_P2	AB0331_3	0.587036	0.0814143	0.0512773	0.280272	0.592657	0.0520427	0.0412401	0.31406	0.721134	0.0980826	0.103106	0.0587998	0.0188775	0.619783	0.134125	0.142348	0.0645227	0.0239948	0.0119455	0.00328048	0.774137	0.139233	0.0570849	0.0230031	0.00654224	0.23802	0.0642314	0.0921263	0.0741699	0.0341338	0.0216426	0.475676	0.767962	0.0633042	0.112149	0.0343718	0.0177614	0.00445206	0.447601	0.0663412	0.0588186	0.427239	0.668359	0.104797	0.12708	0.0780615	0.0217027	0.53089
MP8A_PDX_P2	AB0333_1	0.55197	0.110216	0.0669166	0.270897	0.578723	0.0668545	0.052524	0.301899	0.643518	0.126016	0.139881	0.0759194	0.0146662	0.558306	0.14132	0.169183	0.0765069	0.0334597	0.0163666	0.00485792	0.687434	0.169332	0.0820949	0.0432628	0.0178763	0.28844	0.105198	0.104584	0	0.031752	0.0493403	0.420685	0.663578	0.0910817	0.166836	0.0503438	0.0201308	0.00802957	0.472921	0.0757126	0.0599257	0.391441	0.633434	0.125309	0.136654	0.0780913	0.0265117	0.538937
MP8A_PDX_P2	AB0333_2	0.517461	0.0864729	0.115898	0.280169	0.592307	0.0630318	0.0493273	0.295334	0.64979	0.125969	0.135658	0.0695108	0.0190726	0.602701	0.131075	0.153746	0.0715255	0.0284756	0.0113306	0.00114636	0.722711	0.147806	0.0797965	0.0340397	0.0156469	0.318435	0.0481579	0.0913013	0.088824	0.0301809	0.0297613	0.39334	0.672865	0.0914806	0.161725	0.0461382	0.0206464	0.0071452	0.481535	0.0716	0.0588339	0.388031	0.645543	0.12355	0.130024	0.0798421	0.0210411	0.55243
MP8A_PDX_P2	AB0333_3	0.623166	0.0548249	0.0349302	0.287079	0.668985	0.045459	0.0371729	0.248383	0.723135	0.103819	0.104967	0.0471628	0.020916	0.67857	0.109751	0.129725	0.0469874	0.0230122	0.0100353	0.00192017	0.739438	0.162865	0.0722785	0.0230974	0.00232199	0.277531	0.111605	0.110239	0.0622924	0.0321325	0.0137329	0.392467	0.786135	0.0641171	0.106667	0.0285366	0.011181	0.00336409	0.521707	0.0625043	0.0526576	0.363131	0.739729	0.0992863	0.0940963	0.0527912	0.0140967	0.613755
MP8A_PDX_P2	AB0335_1	0.520825	0.0824639	0.0459706	0.35074	0.572051	0.057456	0.0503085	0.320185	0.672261	0.110175	0.122975	0.0751089	0.0194809	0.591279	0.14381	0.158022	0.0637282	0.0292151	0.0103476	0.00359831	0.687114	0.157096	0.0929427	0.0464025	0.0164448	0.256883	0.0629574	0.0904634	0.0956425	0.01931	0.0173823	0.457361	0.691366	0.0850535	0.153372	0.0472094	0.0163892	0.00660916	0.436664	0.0631949	0.0599477	0.440194	0.65316	0.113811	0.133804	0.0737192	0.0255059	0.490491
MP8A_PDX_P2	AB0335_2	0.471813	0.0843247	0.0406331	0.403229	0.58093	0.0500029	0.0432103	0.325857	0.724011	0.0840888	0.112159	0.0568266	0.0229144	0.613164	0.135306	0.145921	0.061339	0.0260095	0.0152914	0.00296861	0.756824	0.139711	0.0638675	0.0292332	0.010365	0.249046	0.0818822	0.0911266	0.0691183	0.0463139	0	0.462513	0.769444	0.0563476	0.120164	0.0337366	0.0147452	0.00556216	0.432983	0.059791	0.0550535	0.452173	0.664607	0.11556	0.119287	0.0785729	0.0219725	0.50525
MP8A_PDX_P2	AB0335_3	0.4551	0.07976	0.0526851	0.412454	0.59736	0.049296	0.0437483	0.309596	0.733154	0.0945278	0.0974688	0.0536457	0.0212033	0.666725	0.124812	0.128618	0.0491124	0.0204482	0.00965924	0.000625352	0.762935	0.142613	0.0531829	0.0281494	0.013119	0.255835	0.116562	0.0309224	0.0984574	0.00728879	0	0.490935	0.791255	0.0544152	0.105494	0.0329907	0.0116483	0.00419715	0.438657	0.0588208	0.0563624	0.44616	0.722415	0.0987486	0.096829	0.0668337	0.0151739	0.492217
MP8B_PDX_P2	AB0336_1	0.58985	0.111126	0	0.299025	0.749709	0.0261009	0.0238975	0.200293	0.859091	0.0515252	0.0573478	0.026572	0.00546409	0.853676	0.0619055	0.054319	0.0213266	0.00670906	0.000398117	0.00166604	0.797187	0.140271	0.0441111	0.0173586	0.00107232	0.452587	0.0721714	0.0412165	0	0.0313172	0.0182149	0.384493	0.889614	0.0338657	0.0625837	0.0103294	0.00228224	0.00132496	0.660165	0.0345304	0.0285527	0.276752	0.849975	0.0546096	0.0664726	0.0199198	0.00902282	0.727403
MP8B_PDX_P2	AB0336_2	0.766849	0.0315006	0.0270605	0.17459	0.74915	0.0244553	0.0204036	0.205991	0.881107	0.0460833	0.0382629	0.0289882	0.00555913	0.868754	0.0486893	0.0595876	0.0140779	0.0064991	0.0021851	0.000206993	0.79116	0.144922	0.0417655	0.0164089	0.00574443	0.522998	0.0648656	0.0485199	0.0386213	0	0	0.324995	0.930184	0.0221764	0.0387576	0.00623413	0.00206641	0.000581581	0.694471	0.034308	0.018555	0.252666	0.876912	0.0551769	0.0365436	0.0264418	0.00492608	0.723681
MP8B_PDX_P2	AB0336_3	0.705773	0.0558112	0.0228595	0.215556	0.719642	0.0291936	0.0228156	0.228349	0.846095	0.0554575	0.0569791	0.0363037	0.00516496	0.818593	0.0752124	0.0726936	0.0219295	0.0073131	0.00339443	0.000864406	0.790776	0.139497	0.0503088	0.0180397	0.00137854	0.571868	0.0466064	0	0.0414348	0.0129864	0.0124374	0.314667	0.885853	0.0349889	0.0609131	0.0137666	0.00350857	0.000969354	0.637693	0.036916	0.0317834	0.293608	0.840742	0.0692729	0.0510275	0.0326997	0.00625754	0.718887
MP8B_PDX_P2	AB0340_1	0.584888	0.0832151	0.0236426	0.308254	0.589551	0.0636818	0.0499554	0.296812	0.645933	0.132036	0.129899	0.0737764	0.018356	0.544362	0.164332	0.167091	0.0742257	0.0335478	0.0122189	0.00422282	0.664354	0.165824	0.0987985	0.0523668	0.0186563	0.262105	0.0900863	0.0808217	0.0930419	0.0335061	0.0213197	0.41912	0.656925	0.100722	0.164143	0.050946	0.0203244	0.00693959	0.483337	0.0759308	0.0602499	0.380483	0.633266	0.135233	0.127432	0.0818093	0.0222596	0.526332
MP8B_PDX_P2	AB0340_2	0.590659	0.104651	0.0538586	0.250832	0.610674	0.0576921	0.0475068	0.284127	0.682004	0.119598	0.115166	0.0648194	0.0184126	0.53986	0.178168	0.159624	0.0768029	0.0258544	0.0159176	0.00377369	0.701632	0.156786	0.0806867	0.046182	0.0147131	0.26896	0.123906	0.0466355	0.0918936	0.0257961	0.0174566	0.425352	0.716152	0.0869893	0.130306	0.044842	0.0160148	0.0056963	0.487243	0.0710415	0.058321	0.383395	0.647887	0.128982	0.129784	0.0747194	0.018628	0.52304
MP8B_PDX_P2	AB0340_3	0.52276	0.0897398	0.0757509	0.31175	0.667448	0.0513259	0.0369153	0.24431	0.717739	0.0971173	0.113632	0.0567964	0.0147145	0.52527	0.181725	0.154941	0.079	0.0397245	0.0157969	0.00354354	0.71326	0.155122	0.0781536	0.0396182	0.0138454	0.29996	0.119127	0.0826257	0.0794235	0.0193567	0.00330445	0.396203	0.772888	0.0668963	0.109314	0.0332116	0.0134721	0.00421813	0.519968	0.0652376	0.0538059	0.360989	0.65769	0.12815	0.117876	0.0744186	0.0218652	0.547248
MP8B_PDX_P2	AB0342_1	0.558626	0.108432	0.0401532	0.292789	0.68099	0.0503674	0.0405165	0.228126	0.803465	0.0837326	0.0704475	0.0293655	0.0129891	0.748439	0.0945305	0.0976251	0.0429707	0.00684701	0.00648637	0.00310114	0.733501	0.156793	0.0699466	0.0299661	0.00979364	0.291221	0.079861	0.0652002	0.102413	0.0227743	0.0224471	0.416083	0.80898	0.070544	0.090846	0.0219566	0.00578018	0.00189338	0.584254	0.0520373	0.0437174	0.319991	0.78181	0.0903947	0.0785042	0.0438202	0.00547101	0.605057
MP8B_PDX_P2	AB0342_2	0.579122	0.0759438	0.00129656	0.343638	0.634103	0.0528635	0.0388292	0.274204	0.735911	0.10028	0.0883468	0.0636588	0.0118041	0.685839	0.133408	0.114117	0.0434001	0.0147982	0.0062357	0.00220216	0.754538	0.148215	0.0558369	0.0279367	0.0134739	0.296987	0.0885374	0.0774749	0.0932465	0.0133824	0.0196027	0.410769	0.783788	0.0724985	0.102946	0.0316354	0.00630068	0.00283087	0.509511	0.0605306	0.049502	0.380456	0.717611	0.100368	0.095742	0.0698214	0.0164575	0.534401
MP8B_PDX_P2	AB0342_3	0.565932	0.0672067	0.133907	0.232954	0.677241	0.0453353	0.0340496	0.243374	0.763597	0.1045	0.0806119	0.0439873	0.00730398	0.757326	0.106959	0.0856458	0.0349675	0.00840442	0.00669754	0	0.767384	0.135342	0.0655592	0.0280405	0.00367355	0.318288	0.0920023	0.0717184	0.0845663	0.0275621	0.0165314	0.389331	0.828128	0.0563859	0.0832931	0.0248475	0.00545803	0.00188758	0.560547	0.0502379	0.0434889	0.345726	0.765527	0.0947908	0.0695547	0.0672164	0.00291144	0.57729
MP8B_PDX_P2	AB0345_1	0.646442	0.0936253	0.0259466	0.233986	0.644487	0.0527796	0.0388028	0.263931	0.761085	0.0986281	0.0802054	0.0482981	0.0117835	0.650152	0.135642	0.133692	0.051756	0.0177051	0.00744634	0.00360567	0.717159	0.162697	0.0738009	0.0346518	0.0116912	0.396585	0.0800565	0.0816897	0.0674143	0	0.0238533	0.350401	0.809929	0.0598534	0.0947401	0.024266	0.00855277	0.00265859	0.576141	0.0691825	0.0534028	0.301273	0.760349	0.104978	0.0827564	0.0462422	0.00567411	0.617355
MP8B_PDX_P2	AB0345_2	0.659489	0.0628822	0.0341333	0.243495	0.647862	0.0543607	0.0396287	0.258148	0.745859	0.0999696	0.0915373	0.0499066	0.0127276	0.635844	0.148835	0.132218	0.0547456	0.0204901	0.00537407	0.0024932	0.721467	0.162536	0.0728243	0.0310424	0.0121308	0.417142	0.103016	0.0595991	0.0793814	0	0.0076676	0.333194	0.795605	0.0657186	0.0997342	0.0262351	0.0105286	0.00217815	0.581135	0.0688979	0.0536021	0.296365	0.76486	0.0998099	0.0757372	0.0568181	0.00277437	0.601437
MP8B_PDX_P2	AB0345_3	0.662794	0.0770116	0.0268727	0.233322	0.673686	0.0471295	0.037258	0.241927	0.767854	0.0907053	0.0823727	0.0480332	0.0110349	0.701906	0.118526	0.114362	0.0431366	0.0136184	0.00565751	0.0027936	0.779137	0.144979	0.0542091	0.0158717	0.00580336	0.416177	0.0462831	0.0639831	0.0807157	0.016579	0	0.376263	0.814385	0.0608057	0.0926856	0.0232454	0.00648084	0.00239771	0.587726	0.0589877	0.0447286	0.308558	0.775876	0.0918025	0.074526	0.0476775	0.0101178	0.62032
MP9D_PDX_P2	AB0346_1	0.557951	0.0951224	0.0869993	0.259927	0.815717	0.032894	0.0259181	0.125471	0.818339	0.0716972	0.0748603	0.0290154	0.00608808	0.507969	0.155431	0.181944	0.0881233	0.0464552	0.0155531	0.00452434	0.76882	0.14493	0.0626738	0.0178876	0.00568814	0.72231	0	0	0.0365394	0.0183826	0	0.222768	0.753334	0.0654998	0.128091	0.0337473	0.0155636	0.003765	0.515983	0.078241	0.0634236	0.342352	0.713542	0.112417	0.114649	0.0519131	0.00747861	0.609445
MP9D_PDX_P2	AB0346_2	0.661449	0.0713552	0.0663566	0.200839	0.798553	0.033182	0.0256404	0.142625	0.768715	0.0961495	0.0863461	0.0370611	0.0117287	0.483381	0.154268	0.207161	0.0906276	0.0438936	0.0167975	0.0038713	0.754463	0.152472	0.0627354	0.0231925	0.00713726	0.521935	0.14357	0	0.0683219	0.00943179	0.00352958	0.253211	0.704564	0.0786038	0.147244	0.0432709	0.0208074	0.00550964	0.518456	0.0781541	0.0622621	0.341128	0.698476	0.120569	0.124509	0.0500816	0.00636354	0.566596
MP9D_PDX_P2	AB0346_3	0.538089	0.147961	0.0746526	0.239297	0.790016	0.0379809	0.0304629	0.14154	0.67926	0.120251	0.136713	0.0499987	0.0137777	0.428057	0.15924	0.237751	0.090632	0.0599118	0.0215228	0.00288537	0.716025	0.163581	0.0785341	0.0329055	0.0089547	0.548434	0	0.1188	0.0642477	0	0	0.268519	0.65855	0.09205	0.170346	0.0499058	0.0226879	0.0064604	0.513162	0.0837537	0.0679782	0.335106	0.63139	0.145808	0.149875	0.0540694	0.0188577	0.55002
MP9D_PDX_P2	AB0347_1	0.495075	0.115109	0.0115469	0.378269	0.793846	0.0382275	0.0277815	0.140145	0.711065	0.125428	0.111943	0.0431081	0.00845654	0.524721	0.15393	0.197905	0.0694539	0.0386007	0.0131492	0.00223966	0.733363	0.157725	0.0743597	0.0252709	0.00928112	0.761026	0.0886233	0	0.0211314	0	0	0.129219	0.703067	0.0864661	0.154536	0.0356136	0.0171772	0.00313967	0.596394	0.0714372	0.051822	0.280347	0.681883	0.135275	0.126351	0.0423507	0.0141395	0.649605
MP9D_PDX_P2	AB0347_2	0.683282	0.163185	0	0.153533	0.8031	0.0378313	0.0244456	0.134623	0.761324	0.095161	0.103757	0.0294129	0.0103451	0.563054	0.137424	0.194227	0.0567661	0.0363041	0.00933378	0.00289084	0.748833	0.15621	0.0648084	0.0221219	0.00802701	0.887712	0	0	0.0597911	0	0	0.0524969	0.752369	0.0736949	0.129664	0.0288049	0.0128895	0.00257753	0.610687	0.0666456	0.0494774	0.27319	0.722552	0.122772	0.104588	0.0430803	0.00700818	0.683287
MP9D_PDX_P2	AB0347_3	0.729176	0.116947	0	0.153877	0.788566	0.0356924	0.0288816	0.14686	0.720043	0.12116	0.111349	0.042094	0.00535303	0.531262	0.16054	0.186556	0.0778961	0.0326454	0.00625357	0.00484645	0.725596	0.162606	0.0767745	0.0286683	0.00635516	0.716491	0.0539032	0.00309778	0	0	0.0319314	0.194577	0.714642	0.0854825	0.146568	0.033866	0.0161114	0.00332986	0.589855	0.0742087	0.0528896	0.283047	0.695238	0.127418	0.121383	0.0421701	0.0137912	0.613909
MP9D_PDX_P2	AB0348_1	0.685372	0.0626075	0.00579403	0.246226	0.792383	0.0291842	0.0234204	0.155012	0.720006	0.0975036	0.103898	0.0585593	0.0200332	0.409385	0.139009	0.230968	0.108134	0.0746852	0.0304949	0.00732397	0.724888	0.152451	0.0765894	0.0332766	0.0127954	0.657471	0	0	0.0298983	0.00396571	0.0311271	0.277537	0.625308	0.0786045	0.18156	0.0654339	0.0390338	0.0100603	0.405445	0.0676289	0.0605382	0.466388	0.617656	0.132088	0.140416	0.0914462	0.0183939	0.480534
MP9D_PDX_P2	AB0348_2	0.581558	0.143316	0	0.275125	0.796208	0.0314027	0.0215887	0.150801	0.71235	0.0996304	0.10753	0.0638326	0.0166562	0.400842	0.152948	0.226931	0.116042	0.0676976	0.031153	0.00438684	0.714849	0.158422	0.076326	0.0364289	0.0139741	0.690747	0.00404527	0.020938	0.00681539	0.0274109	0	0.250044	0.629687	0.080728	0.180204	0.0632209	0.0360622	0.0100979	0.432894	0.065446	0.0590747	0.442585	0.605249	0.132736	0.160796	0.0820032	0.0192152	0.479333
MP9D_PDX_P2	AB0348_3	0.673399	0.0682753	0	0.258326	0.812306	0.0271201	0.0207231	0.13985	0.768593	0.0932802	0.0844923	0.045281	0.0083536	0.429329	0.135518	0.222294	0.116233	0.0652898	0.0270237	0.00431203	0.745694	0.150763	0.0652421	0.0267557	0.0115451	0.636334	0	0	0.0104514	0.0217794	0	0.331435	0.684569	0.0724166	0.15398	0.052701	0.0290451	0.00728871	0.442842	0.0641014	0.0564945	0.436562	0.647851	0.132393	0.128872	0.0788081	0.0120773	0.507848
MP9D_PDX_P2	AB0349_1	0.728243	0.0817406	0.0399767	0.15004	0.828305	0.0259885	0.0193982	0.126309	0.779047	0.0973386	0.0750779	0.0423252	0.00621098	0.489049	0.157765	0.198806	0.0874006	0.0469172	0.0167825	0.00328015	0.731517	0.161471	0.0678016	0.0289244	0.0102857	0.62089	0	0.0518019	0	0.0259288	0.00568881	0.295691	0.731216	0.0676698	0.141462	0.0364656	0.0192783	0.00390891	0.475274	0.0557991	0.0457868	0.42314	0.69275	0.136173	0.108523	0.0549962	0.00755673	0.607019
MP9D_PDX_P2	AB0349_2	0.746996	0.0691375	0.0927321	0.0911339	0.832944	0.0247323	0.0172239	0.1251	0.791342	0.0946064	0.068955	0.0373135	0.00778261	0.481828	0.151567	0.197267	0.0956272	0.0513212	0.0159013	0.00648884	0.76221	0.152995	0.0580413	0.0208416	0.00591216	0.543634	0.172544	0	0.0151671	0.00299775	0	0.265657	0.731855	0.0622562	0.143738	0.0367685	0.020652	0.00473012	0.525526	0.0585641	0.0498023	0.366107	0.699966	0.127438	0.104252	0.0560857	0.0122585	0.592135
MP9D_PDX_P2	AB0349_3	0.718238	0.0964871	0.0250751	0.1602	0.838384	0.0225337	0.0178393	0.121243	0.773416	0.103819	0.0758821	0.0384733	0.00840944	0.5027	0.140413	0.206969	0.085358	0.0420992	0.0170693	0.00539134	0.757537	0.153484	0.0574196	0.0235655	0.00799334	0.670624	0.0380844	0	0.0447265	0	0	0.246565	0.726315	0.067188	0.144059	0.0384155	0.0193894	0.00463348	0.535807	0.0591937	0.0491777	0.355821	0.705518	0.128707	0.100721	0.0535477	0.0115069	0.602674
MP9F_PDX_P2	AB0356_1	0.511698	0	0	0.488302	0.759907	0.0417447	0.0400117	0.158337	0.710193	0.117274	0.10563	0.0502439	0.0166588	0.469996	0.169764	0.219758	0.082184	0.0381041	0.0123248	0.00786903	0.668807	0.195258	0.0916384	0.0434587	0.000838022	0.401905	0.166955	0	0.0424831	0	0.013924	0.374732	0.633525	0.114581	0.174993	0.052599	0.0207424	0.00355923	0.462708	0.0967362	0.0853046	0.355251	0.626143	0.167546	0.136074	0.0571734	0.0130648	0.527746
MP9F_PDX_P2	AB0356_2	0.559011	0.0405433	0.188572	0.211873	0.766769	0.0433124	0.0369552	0.152964	0.679528	0.118877	0.12985	0.0555252	0.0162189	0.536445	0.132167	0.191529	0.0789047	0.0391644	0.0148484	0.0069411	0.729992	0.161497	0.0605376	0.0436103	0.00436322	0.442723	0	0	0	0	0.181595	0.375681	0.606689	0.110455	0.188369	0.0620112	0.0265929	0.00588311	0.46482	0.0955423	0.0810584	0.358579	0.636977	0.149977	0.12456	0.0769025	0.0115836	0.492939
MP9F_PDX_P2	AB0356_3	0.631782	0.132293	0	0.235925	0.756957	0.0429913	0.0369349	0.163117	0.689602	0.137028	0.121243	0.0416385	0.0104886	0.475718	0.160934	0.220226	0.0827694	0.0465621	0.00986431	0.0039257	0.705437	0.181324	0.0808509	0.0236867	0.00870136	0.251564	0.145772	0.085864	0	0	0.254355	0.262446	0.630356	0.114187	0.175625	0.0546963	0.0201011	0.00503429	0.480258	0.0955394	0.0835225	0.34068	0.65922	0.136562	0.135575	0.058108	0.0105352	0.55016
MP9F_PDX_P2	AB0358_1	0.301426	0.25832	0	0.440254	0.792933	0.0295472	0.034933	0.142587	0.783443	0.0874312	0.0719795	0.0429435	0.0142026	0.480287	0.165368	0.205652	0.0805127	0.0428067	0.0192135	0.00616017	0.754051	0.151121	0.0670439	0.0188035	0.0089801	0.456234	0.0264344	0.0952412	0.0531542	0.0267979	0.083653	0.258485	0.732245	0.0770224	0.135942	0.0351779	0.0157601	0.0038521	0.4622	0.0892169	0.083781	0.364802	0.687821	0.135117	0.0970843	0.0719914	0.00798722	0.518892
MP9F_PDX_P2	AB0358_2	0.431252	0.172444	0.07559	0.320714	0.787441	0.0353992	0.035331	0.141829	0.83074	0.0797465	0.0463638	0.0322877	0.0108614	0.534339	0.134251	0.208038	0.0672876	0.0372293	0.0139176	0.00493763	0.741428	0.154038	0.074381	0.0230825	0.00707111	0.404726	0.0422154	0	0.0949902	0	0.179021	0.279048	0.705239	0.0860352	0.143193	0.044024	0.0174081	0.00410068	0.444002	0.0894401	0.0850098	0.381548	0.694869	0.123972	0.108484	0.0627477	0.00992749	0.498634
MP9F_PDX_P2	AB0358_3	0.510633	0	0.102554	0.386813	0.712604	0.0555752	0.0502668	0.181554	0.663267	0.142205	0.142256	0.038337	0.0139354	0.476644	0.165737	0.233462	0.0716617	0.0421641	0.00622502	0.00410638	0.656382	0.177455	0.115943	0.0502197	0	0.271359	0.132012	0.0450521	0.130968	0.0221836	0.049659	0.348766	0.594958	0.130045	0.192513	0.056589	0.0215713	0.0043245	0.468212	0.0968508	0.0914548	0.343482	0.638276	0.147961	0.150678	0.0487537	0.0143308	0.519763
MP9F_PDX_P2	AB0360_1	0.14512	0.202869	0	0.652011	0.737241	0.0420003	0.0403331	0.180425	0.65507	0.153225	0.131247	0.0488802	0.0115778	0.471078	0.178173	0.215147	0.0830194	0.0391007	0.00740961	0.00607213	0.660513	0.196044	0.105317	0.0280692	0.0100571	0.317607	0.116654	0.0756348	0.00607131	0.0565337	0.0729474	0.354551	0.593948	0.128982	0.194674	0.0558361	0.0214923	0.00506768	0.465756	0.0909429	0.0886124	0.354688	0.618799	0.16605	0.141491	0.0582596	0.0154007	0.518034
MP9F_PDX_P2	AB0360_2	0.419254	0.1237	0.058109	0.398937	0.743322	0.038237	0.0403479	0.178093	0.698044	0.137762	0.105396	0.0457834	0.0130139	0.461825	0.166121	0.221913	0.0837646	0.0472527	0.0161296	0.00299419	0.690016	0.166876	0.0872891	0.0417497	0.0140697	0.368905	0.078242	0	0.0840946	0.06323	0.0159756	0.389553	0.618236	0.112387	0.183771	0.0554907	0.0222763	0.00783845	0.434832	0.0878085	0.0858658	0.391494	0.626004	0.164537	0.130325	0.0668326	0.0123015	0.497285
MP9F_PDX_P2	AB0360_3	0.614015	0.220336	0.0121621	0.153487	0.753375	0.038464	0.0383104	0.169851	0.671043	0.130379	0.132797	0.05538	0.010401	0.48663	0.170252	0.210017	0.0776949	0.0415205	0.00985625	0.00402892	0.675777	0.181208	0.0870112	0.0381945	0.0178095	0.295298	0.124951	0	0.0829809	0.09042	0.0154916	0.390859	0.609976	0.118155	0.190822	0.0562715	0.0199514	0.00482419	0.48023	0.087163	0.0856293	0.346977	0.628265	0.159044	0.134507	0.0694308	0.00875244	0.531531
MP9F_PDX_P2	AB0364_1	0.661859	0.158422	0	0.179719	0.751851	0.0372703	0.0332047	0.177674	0.699292	0.116805	0.113634	0.0523332	0.0179353	0.423149	0.17728	0.216292	0.109699	0.0599624	0.0118971	0.00171987	0.691728	0.188456	0.0646321	0.0395221	0.0156617	0.32571	0	0.0139514	0.118492	0.167432	0	0.374415	0.574985	0.11615	0.205904	0.0627415	0.0336702	0.00654963	0.404224	0.0824137	0.0846398	0.428723	0.594207	0.151269	0.17368	0.0561924	0.0246524	0.487623
MP9F_PDX_P2	AB0364_2	0.768436	0	0	0.231564	0.782959	0.0255553	0.0279082	0.163578	0.730741	0.0966582	0.0937593	0.06708	0.0117614	0.515038	0.128338	0.205658	0.0818759	0.0488312	0.0141044	0.00615489	0.768488	0.149936	0.0466358	0.0331698	0.00177124	0.436493	0	0	0.0176355	0.0460211	0.177506	0.322344	0.696265	0.0750547	0.154694	0.0459339	0.021776	0.00627676	0.445976	0.0725042	0.0723962	0.409124	0.608031	0.138954	0.154973	0.0766713	0.0213702	0.501892
MP9F_PDX_P2	AB0364_3	0.604001	0.0343805	0.21723	0.144388	0.759708	0.0397452	0.0321522	0.168394	0.696287	0.118304	0.112587	0.0615587	0.0112621	0.452857	0.153185	0.223304	0.09883	0.049091	0.0182994	0.00443343	0.707945	0.178303	0.0437923	0.0435611	0.0263984	0.339685	0	0.123673	0.0432472	0	0.136891	0.356504	0.627656	0.104409	0.185431	0.0529687	0.0235161	0.00601996	0.43176	0.0788324	0.0804666	0.408941	0.624907	0.148207	0.138616	0.0784318	0.00983838	0.494292
MP4A_PDX_P2	NB8316_1	0.833773	0.0545484	0.00824807	0.10343	0.961547	0.00864935	0.00368576	0.0261183	0.965715	0.0181271	0.0049975	0.0093315	0.0018285	0.872902	0.0232194	0.0719267	0.0080651	0.0144282	0.00804516	0.00141334	0.820883	0.13719	0.0284734	0.0102138	0.00324054	0.749896	0	0.00265949	0.0340459	0.0103692	0.00741412	0.195615	0.965153	0.0186647	0.0158568	0	9.10531e-05	0.000234908	0.86175	0.023508	0.0117995	0.102942	0.953417	0.0157438	0.0159538	0.0148856	0	0.883119
MP4A_PDX_P2	NB8316_2	0.902356	0.0355841	0	0.0620599	0.955666	0.0100779	0.00256039	0.0316959	0.955157	0.0199972	0.011078	0.0126624	0.0011053	0.83073	0.0650586	0.0749259	0.00966014	0.00994877	0.00247068	0.00720623	0.819847	0.134226	0.0340075	0.00772279	0.00419657	0.721953	0	0.00310043	0.0407241	0.00648099	0	0.227742	0.963996	0.0158446	0.0195662	0.000321751	8.29259e-05	0.000188085	0.84799	0.0235739	0.012634	0.115802	0.940362	0.0297499	0.0118265	0.0150037	0.0030576	0.867191
MP4A_PDX_P2	NB8316_3	0.837162	0.0613629	0.0528299	0.0486457	0.95546	0.00698172	0.00246438	0.0350936	0.955337	0.0187967	0.00859721	0.0155414	0.00172812	0.820857	0.0468962	0.0930051	0.0111548	0.0198436	0.00394552	0.00429765	0.811424	0.139976	0.0338288	0.00919171	0.00557873	0.68129	0.0280448	0.0134484	0.0443062	0.00300092	0	0.22991	0.960128	0.0116395	0.0256072	0.00167313	0.000649176	0.000303268	0.841192	0.0232906	0.0123921	0.123126	0.921588	0.0214199	0.0356337	0.0191028	0.00225536	0.838024
MP4A_PDX_P2	NB8318_1	0.735863	0.0367701	0.039858	0.187508	0.969326	0.00563892	0.00212101	0.0229143	0.975486	0.0163657	0.00498187	0.00192454	0.00124221	0.814334	0.0772681	0.0461097	0.0380524	0.00311028	0.0145622	0.00656296	0.823471	0.137342	0.0304603	0.00589166	0.00283553	0.861557	0	0.0086085	0.0139306	0.00731725	0.0137462	0.0948406	0.977767	0.0142621	0.00787758	0	0	9.31562e-05	0.892533	0.0234626	0.0112641	0.07274	0.976152	0.00238772	0.0164507	0.00464641	0.000362999	0.913957
MP4A_PDX_P2	NB8318_2	0.617924	0.133889	0.0920123	0.156174	0.962661	0.00958962	0.00272891	0.0250205	0.972955	0.0174481	0.00297222	0.00569018	0.000934581	0.809044	0.0776531	0.0526438	0.0303709	0.0107296	0.0135231	0.00603569	0.821885	0.138531	0.0347217	0.00191529	0.00294745	0.861479	0	0	0.0151729	0.0103697	0.00734298	0.105635	0.970545	0.016983	0.0119248	0	0.000211568	0.000335852	0.88044	0.0241728	0.0121062	0.083281	0.892785	0.0637006	0.0272438	0.0154706	0.000800228	0.927963
MP4A_PDX_P2	NB8318_3	0.803632	0.0971648	0	0.099203	0.932394	0.0101767	0.00604301	0.0513861	0.959183	0.019558	0.00941744	0.0105362	0.00130509	0.715802	0.0956421	0.110769	0.022985	0.0178792	0.027762	0.00916058	0.816934	0.137893	0.0309708	0.00814515	0.00605643	0.866339	0	0	0.0271021	0.014736	0.00490166	0.0869216	0.953968	0.0172623	0.0243796	0.00285225	0.0010985	0.000438816	0.835495	0.0261258	0.0157007	0.122678	0.912222	0.037327	0.0208299	0.0270311	0.00259	0.892409
Note suffix ("_X") denotes a fragment of a tumour eg NB8318_1, NB8318_2 and NB8318_3 represent three fragments from an individual subcutaneous tumour from a mouse with ID NB8318
By default most infusions were 3h, with the exception being MP4A and MP10 - where feasible shorter infusions of 1h and 1h45min respectively were performed (to match the duration in the patients)
[truncated: 12 more columns]

## Sheet: Table S4 (Pt vs PDX)
metabolite	logFC	Avg(log10)	t	P.Value	adj.P.Val
Allantoin	1.76	6.68	12.94	1e-15	3.9e-13
Creatinine	-0.68	9.15	-11.79	1.9e-14	3.6e-12
Theophylline	-1.33	6.7	-10.22	1.3e-12	1.7e-10
Kynurenine	-1.16	6.4	-9.66	6.5e-12	6.3e-10
Urate	-0.85	8.51	-9.23	2.3e-11	1.8e-09
N-Acetylphenylalanine	0.89	7.02	8.88	6.4e-11	4.1e-09
Aminocaprylate	1.01	7.17	8.72	1e-10	5.7e-09
N-Methylglutamate	0.61	6.21	8.11	6.6e-10	3.2e-08
Guanine	-1.26	7.19	-7.72	2.2e-09	9.2e-08
Pantothenate	1.02	7.58	7.56	3.5e-09	1.4e-07
7-Methylxanthine	-0.85	6.44	-7.36	6.7e-09	2.3e-07
1-Hydroxy-2-naphthoate	0.64	5.86	7.28	8.6e-09	2.8e-07
Quinolinate	-1.4	6.7	-7.06	1.7e-08	5.1e-07
Cholate	1.36	6.26	6.98	2.3e-08	6.2e-07
4-Guanidinobutanoate	0.73	7.5	6.72	5e-08	1.3e-06
Cysteate	-0.73	5.95	-6.67	5.9e-08	1.4e-06
Ophthalmate	-0.82	6.66	-6.24	2.3e-07	5.3e-06
Pyridoxal	1.12	6.25	5.94	6.3e-07	1.3e-05
Pipecolate	0.83	7.68	5.71	1.3e-06	2.6e-05
Glycochenodeoxycholate	-0.74	6.36	-5.32	4.5e-06	8.6e-05
Quinate	-0.88	6.56	-5.25	5.6e-06	9.9e-05
Hypoxanthine	-0.7	8.82	-5.25	5.7e-06	9.9e-05
Octenoylglycine	0.6	6.13	5.09	9.5e-06	0.00016
2-Hydroxybutyrate	-0.51	7.96	-4.92	1.6e-05	0.00026
Homocysteine	-0.56	5.73	-4.63	4e-05	0.00062
Gluconate	-0.74	8.21	-4.57	4.8e-05	0.00072
Indole-3-pyruvate	0.68	5.68	4.46	6.8e-05	0.00098
Methylguanine	0.48	5.8	4.42	7.7e-05	0.0011
Thiamine	0.74	6.97	4.35	9.5e-05	0.0013
Xanthine	0.58	7.51	4.31	0.00011	0.0014
PS (38:3)	-0.59	7.51	-4.27	0.00012	0.0015
Carnitine (5:0)	0.65	8.79	4.24	0.00013	0.0016
Glycocholate	-0.73	5.4	-4.15	0.00017	0.002
SM (d18:1/14:0)	-0.51	8.56	-4.11	0.0002	0.0022
4-Imidazoleacetate	0.53	6.11	4.09	0.00021	0.0023
Glutamine	-0.2	9.64	-4.08	0.00021	0.0023
Aminoisobutanoate	-0.3	7.92	-3.95	0.00032	0.0033
Guanidinosuccinate	-0.59	6.15	-3.9	0.00037	0.0037
3,4-Dihydroxyphenylacetate	0.46	5.93	3.86	0.00042	0.0041
Cytidine cyclic phosphate	-0.65	5.02	-3.82	0.00047	0.0045
Methionine	0.29	8.39	3.74	0.0006	0.0056
P-DMEA	0.44	7.94	3.7	0.00066	0.0061
Sarcosine	0.41	6.83	3.69	0.00068	0.0061
SM (d18:1/16:0)	-0.38	9.25	-3.68	0.0007	0.0061
Sulfolactate	-0.36	7.06	-3.67	0.00073	0.0062
Phosphorylcholine	0.33	10	3.63	0.00081	0.0068
PS (40:5)	-0.7	7.35	-3.61	0.00086	0.007
3-Hydroxycarnitine (5:0)	0.37	7.68	3.59	0.00091	0.0074
Deoxycytidine	0.79	6.32	3.57	0.00095	0.0075
PC (40:8)	0.34	7.8	3.55	0.001	0.0078
Biotin	0.43	5.49	3.53	0.0011	0.008
O-Succinyl homoserine	-0.47	6.28	-3.53	0.0011	0.008
Thymidine monophosphate	0.52	5.99	3.52	0.0011	0.008
5-Methylcytosine	0.47	6.54	3.48	0.0013	0.0089
Gamma-aminobutyrate	0.43	8.11	3.47	0.0013	0.0089
4-Acetamidobutanoate	-0.44	6.36	-3.46	0.0013	0.0091
N-Acetylhexosamine phosphate	-0.35	7	-3.44	0.0014	0.0094
N-Acetylleucine	0.38	6.5	3.37	0.0017	0.011
3-Methoxytyrosine	0.57	5.77	3.36	0.0017	0.011
Cytidine	0.44	6.99	3.33	0.0019	0.012
Deoxyribose	0.41	6.64	3.29	0.0021	0.013
PS (38:5)	-0.54	6.96	-3.27	0.0023	0.014
Biliverdin	-0.68	7.41	-3.26	0.0023	0.014
Indole-3-acetate	-0.36	5.65	-3.25	0.0024	0.014
Ascrobate	1.11	8.96	3.24	0.0024	0.014
Leu-Pro	-0.38	8.13	-3.24	0.0024	0.014
Carnitine (glutaryl)	-0.36	6.21	-3.18	0.0029	0.017
Glu-Gln	-0.35	7.22	-3.17	0.003	0.017
Citrulline	0.34	8.76	3.16	0.003	0.017
Gly-Leu	-0.41	6.24	-3.16	0.0031	0.017
Lyso-PC (17:0)	0.26	8.05	3.09	0.0037	0.02
Arginine	-0.19	9.24	-3.09	0.0037	0.02
Histamine	-0.74	8.31	-3.07	0.0039	0.02
Tyr-Arg	-0.51	6.2	-3.05	0.0041	0.021
PI (32:0)	-0.47	6.59	-3.02	0.0044	0.023
4-Coumarate	0.25	5.84	3.02	0.0045	0.023
Hydroxy-FA (6:0)	0.31	7.9	3	0.0046	0.023
SM (d18:1/18:1)	-0.37	8.22	-3	0.0047	0.023
SM (d18:1/18:0)	-0.66	7.13	-2.99	0.0049	0.024
Sebacate	-0.24	6.03	-2.94	0.0054	0.026
Cytosine	0.5	7.65	2.93	0.0056	0.027
Orotate	0.35	7.1	2.91	0.006	0.028
Lyso-PC (18:0)	0.24	9.41	2.89	0.0063	0.029
Platelet-activating factor	0.24	9.41	2.88	0.0064	0.029
Thioproline	-0.33	7.53	-2.84	0.007	0.032
Thymine	0.4	7.73	2.84	0.0072	0.032
Inosine	-0.42	7.5	-2.83	0.0073	0.032
PS (36:1)	-0.38	8.3	-2.83	0.0074	0.032
Cytidine monophosphate	0.21	7	2.81	0.0077	0.033
Xanthosine monophosphate	-0.47	5.23	-2.8	0.0079	0.034
Threonine	0.22	8.67	2.79	0.0081	0.034
Lyso-PC (16:0)	0.19	9.76	2.77	0.0085	0.035
Ureidosuccinate	0.62	7.35	2.76	0.0087	0.036
Salicylate	-0.27	7.29	-2.75	0.0089	0.036
Guanosine	-0.39	7	-2.74	0.0092	0.037
Acetylacrylate	-0.27	6.77	-2.72	0.0097	0.039
Leu-Val	-0.38	7.04	-2.71	0.0099	0.039
Glucuronolactone	0.29	5.9	2.69	0.01	0.041
Hexitols	-0.24	7.07	-2.64	0.012	0.046
Carnosine	-0.71	6.08	-2.62	0.012	0.048
Nicotinamide	0.24	9.21	2.59	0.014	0.052
Deoxyuridine	0.39	6.27	2.57	0.014	0.053
trans-Aconitate	0.22	7.72	2.56	0.014	0.054
Phosphoserine	-0.18	5.67	-2.56	0.014	0.054
CMP-2-aminoethylphosphonate	0.23	6.33	2.45	0.019	0.069
PC (32:0)	-0.46	7.93	-2.43	0.02	0.072
Dihydroorotate	0.62	6.73	2.33	0.025	0.091
Citrate/Isocitrate	0.17	8.99	2.28	0.028	0.099
Cytidine diphosphate	0.32	6.12	2.28	0.028	0.099
N-Acetyltryptophan	0.52	5.72	2.27	0.029	0.1
Sphingosine	-0.37	7.98	-2.26	0.029	0.1
UDP-glucose	0.27	7.72	2.26	0.03	0.1
PC (36:2)	-0.18	9.47	-2.24	0.031	0.1
Dihydroxyacetone phosphate	-0.34	5.65	-2.23	0.032	0.11
Carnitine (4:0)	0.21	9.19	2.21	0.033	0.11
Glycine	0.13	8.55	2.21	0.033	0.11
Oleamide	-0.35	8.21	-2.14	0.038	0.12
PC (40:5)	-0.2	8.05	-2.14	0.038	0.12
Lyso-PE (16:0)	0.15	7.71	2.14	0.039	0.12
Gamma-linolenate	-0.25	7.54	-2.14	0.039	0.12
N-alpha-Acetyllysine	0.23	6.55	2.12	0.04	0.13
Fumarate	0.16	7.98	2.12	0.04	0.13
Salicylamide	-0.23	5.67	-2.11	0.041	0.13
Hippurate	-0.43	7.09	-2.1	0.042	0.13
Pyruvate	-0.28	7.36	-2.06	0.046	0.14
Adenosine diphosphate ribose	0.27	6.75	2.06	0.046	0.14
Glucosamine 6-sulfate	-0.21	5.18	-2.04	0.048	0.15
Malate	0.14	9.07	2.04	0.048	0.15
Theanine	0.21	6.68	2.01	0.051	0.15
Carnitine (3:0)	0.27	8.9	2.01	0.051	0.15
Glycerophosphoethanolamine	0.19	8.39	1.95	0.058	0.17
ADP-ribose	0.24	6.84	1.94	0.059	0.17
Anserine	-0.28	5.5	-1.94	0.06	0.17
Urocanate	0.5	7.11	1.93	0.06	0.17
2-Hydroxyphenylacetate	-0.2	6.4	-1.92	0.063	0.18
Glutamate	-0.09	9.57	-1.91	0.064	0.18
N-Acetylornithine	0.18	6.41	1.9	0.064	0.18
Taurocyamine	0.23	5.85	1.87	0.068	0.19
1-Aminocyclopropanecarboxylate	0.13	7.79	1.87	0.069	0.19
Riboflavin	0.23	5.03	1.85	0.072	0.2
Cystathionine	0.55	6.38	1.84	0.073	0.2
Glycerophosphocholine	0.19	9.91	1.84	0.073	0.2
Homoarginine	0.19	7.11	1.83	0.075	0.2
N-Acetylglutamate	0.24	7.14	1.81	0.078	0.21
2',4'-Dihydroxyacetophenone	-0.38	7.13	-1.78	0.082	0.22
Sedoheptulose 7-phosphate	0.18	6.87	1.78	0.083	0.22
Succinate	0.18	8.55	1.77	0.084	0.22
Acetyl-CoA	-0.16	5.75	-1.74	0.09	0.24
Uridine monophosphate	0.16	7.8	1.72	0.094	0.24
Xanthosine	-0.36	6.01	-1.71	0.096	0.25
N,N-Dimethyllysine	-0.23	7.4	-1.69	0.098	0.25
Lyso-PE (20:4)	-0.13	7.98	-1.68	0.1	0.25
PS (40:6)	-0.27	7.76	-1.68	0.1	0.25
N-Acetylhexosamine sulfate	-0.21	7.18	-1.65	0.11	0.27
Alanine	0.09	9	1.64	0.11	0.27
3-(4-Hydroxyphenyl)pyruvate	0.26	6.15	1.63	0.11	0.27
PE (38:1)	-0.15	7.83	-1.63	0.11	0.28
Cytidine triphosphate	0.27	5.45	1.62	0.11	0.28
PC (40:4)	-0.23	7.54	-1.62	0.11	0.28
Biotin amide	0.23	6.42	1.61	0.12	0.28
Leu-Leu	-0.24	7.37	-1.61	0.12	0.28
N-Acetylasparagine	-0.11	6.48	-1.6	0.12	0.28
Deoxycarnitine	0.23	8.26	1.6	0.12	0.28
Deoxycytidine monophosphate	-0.28	6.01	-1.59	0.12	0.28
alpha-Ketoglutarate	0.23	7.69	1.59	0.12	0.28
Deoxyadenosine monophosphate	0.22	5.6	1.59	0.12	0.28
Inosine monophosphate	-0.17	7.22	-1.59	0.12	0.28
2-Mannosyl-3-phosphoglycerate	-0.17	7.22	-1.58	0.12	0.28
2-/3-Phosphoglycerate	-0.18	6.86	-1.58	0.12	0.28
Adenylsuccinate	0.26	5.85	1.54	0.13	0.3
PC (32:2)	0.18	8.7	1.54	0.13	0.3
Phenylpyruvate	-0.23	6.7	-1.52	0.14	0.31
PC (38:4)	-0.16	9.13	-1.52	0.14	0.31
Adenosine monophosphate	-0.13	8.81	-1.51	0.14	0.31
Deoxyuridine monophosphate	0.17	5.56	1.49	0.14	0.32
Glyceraldehyde	-0.1	10.07	-1.49	0.15	0.32
Lactate	-0.1	10.07	-1.48	0.15	0.32
3-Hydroxycarnitine (8:0)	-0.2	7.09	-1.48	0.15	0.32
Glutathione disulfide	0.1	8.44	1.46	0.15	0.33
PC (34:1)	-0.1	9.74	-1.45	0.15	0.33
Carnitine (8:0)	-0.18	7.74	-1.45	0.16	0.33
NADH	0.14	6.81	1.4	0.17	0.36
Pentoses	0.17	6.36	1.37	0.18	0.38
Glucose	-0.14	7.63	-1.37	0.18	0.38
Argininosuccinate	0.17	6.64	1.36	0.18	0.38
Hexarates	0.17	6.45	1.35	0.18	0.38
Methyl 4-aminobutyrate	-0.08	8.94	-1.35	0.18	0.38
Galacturonate	0.17	6.46	1.34	0.19	0.38
Valine	-0.09	8.78	-1.3	0.2	0.41
Acetylcarnitine	0.08	9.94	1.29	0.2	0.41
Oxohexanoic acid	0.19	8.7	1.29	0.21	0.42
ADP-ribose phosphate	0.1	4.95	1.28	0.21	0.42
Suberate	-0.09	6.63	-1.28	0.21	0.42
Pyrrole 2-carboxylate	-0.14	6.67	-1.27	0.21	0.42
PC (38:5)	-0.1	9.03	-1.27	0.21	0.42
3-Sulfinoalanine	-0.14	6.21	-1.26	0.21	0.42
Deoxyguanosine	0.19	6.08	1.24	0.22	0.43
Isoleucine	-0.1	8.8	-1.23	0.22	0.44
Guanidinoacetate	0.17	8.41	1.23	0.23	0.44
Deoxyguanosine monophosphate	-0.11	8.47	-1.23	0.23	0.44
2-Deoxyglucose	-0.13	6.75	-1.22	0.23	0.44
Ketoleucine	-0.1	6.7	-1.21	0.23	0.44
Pyroglutamate	-0.16	8.24	-1.21	0.23	0.44
UDP-N-acetylglucosamine	0.13	8.3	1.21	0.23	0.44
3-Hydroxycarnitine (6:0)	-0.14	7.08	-1.21	0.24	0.44
Tartrate	-0.1	6.56	-1.19	0.24	0.45
Arg-Ala	-0.14	7.15	-1.19	0.24	0.45
FA (14:0)	-0.14	8.39	-1.18	0.24	0.45
Lumichrome	-0.14	8.21	-1.18	0.24	0.45
Uridine	-0.13	7.96	-1.18	0.24	0.45
Ornithine	0.16	7.92	1.17	0.25	0.45
Ser-Arg	-0.12	7.03	-1.17	0.25	0.45
Stachydrine	0.22	8.6	1.17	0.25	0.45
N,N,N-Trimethyllysine	0.12	7.94	1.16	0.25	0.45
Diphthamide	0.12	7.2	1.15	0.26	0.47
Dihydrouracil	0.11	6.49	1.13	0.26	0.47
Lyso-PC (22:4)	0.14	7.05	1.12	0.27	0.48
3-Hydroxycarnitine (16:0)	-0.16	7.66	-1.1	0.28	0.49
Hydroxycitrate	-0.1	7.53	-1.1	0.28	0.49
Val-Lys	0.13	7.56	1.1	0.28	0.49
Histidine	-0.07	9.36	-1.09	0.28	0.5
PE (38:3)	0.11	7.59	1.08	0.28	0.5
Guanosine diphosphate	-0.15	6.35	-1.08	0.29	0.5
Fructose 6-phosphate	0.13	7.17	1.08	0.29	0.5
Carnitine	0.11	9.62	1.07	0.29	0.5
Quinoline	-0.11	5.66	-1.06	0.3	0.51
PC (20:0)	0.08	5.9	1.05	0.3	0.51
N-Acetylaspartate	0.17	9.02	1.05	0.3	0.51
PC (32:1)	0.09	9.38	1.04	0.31	0.51
Aspartylglycosamine	-0.07	6.53	-1.03	0.31	0.52
FA (18:0)	0.08	10.52	1	0.32	0.54
N-Acetylcysteine	0.15	6.14	1	0.32	0.54
PE (38:4)	-0.12	8.05	-0.99	0.33	0.54
N-Acetylneuraminate	-0.14	6.92	-0.95	0.35	0.57
6-Phosphonogluconolactone	-0.12	5.41	-0.94	0.35	0.58
Tyrosine	0.08	8.19	0.93	0.36	0.58
Glycerol 3-phosphate	-0.16	7.86	-0.92	0.36	0.59
Lyso-PC (18:2)	0.08	8.85	0.92	0.36	0.59
S-Adenosylmethionine	-0.1	8.03	-0.92	0.36	0.59
Kynurenate	-0.05	5.88	-0.92	0.36	0.59
Carnitine (6:0)	-0.11	8.22	-0.91	0.37	0.59
Carnitine (14:0)	0.1	8.64	0.91	0.37	0.59
Proline	0.07	9.56	0.91	0.37	0.59
FA (20:0)	0.09	8.47	0.9	0.37	0.59
FA (20:2)	0.15	8.15	0.89	0.38	0.59
Psicose	-0.1	7.04	-0.89	0.38	0.59
Taurine	0.07	9.37	0.89	0.38	0.59
Glutathione	-0.12	8.97	-0.89	0.38	0.59
Betaine	-0.05	9.55	-0.89	0.38	0.59
Glu-Pro	-0.08	6.95	-0.89	0.38	0.59
Cys-Gly	-0.13	7	-0.88	0.38	0.59
Hydroxy-FA (8:0)	0.07	7.47	0.88	0.38	0.59
Ethylmalonate	-0.07	6.41	-0.87	0.39	0.59
Creatine	0.06	10.38	0.87	0.39	0.59
Deoxycholate	-0.12	6.42	-0.87	0.39	0.59
Aspartate	-0.07	8.72	-0.86	0.39	0.59
3-Hydroxymethylglutarate	0.08	7.73	0.86	0.39	0.59
Glyceraldehyde 3-phosphate	0.13	7.04	0.85	0.4	0.6
AICAR	-0.18	5.44	-0.84	0.41	0.6
Homogentisate	0.07	5.61	0.84	0.41	0.6
Phenylalanine	0.06	8.94	0.83	0.41	0.6
1-Methylhistidine	-0.12	8.22	-0.83	0.41	0.6
PC (36:1)	-0.24	7.99	-0.82	0.42	0.6
Itaconate	-0.13	7.75	-0.82	0.42	0.6
Glycerol cyclic phosphate	0.09	6.52	0.82	0.42	0.6
PC (34:2)	-0.05	9.79	-0.82	0.42	0.6
Methyglutarate	-0.06	6.53	-0.81	0.42	0.61
Guanosine monophosphate	-0.08	7.38	-0.81	0.42	0.61
Myoinositol	-0.16	8.45	-0.81	0.43	0.61
3-(2-Hydroxyphenyl)propanoate	0.09	7.47	0.8	0.43	0.62
Glu-Asp	0.08	6.48	0.79	0.43	0.62
PS (36:4)	-0.16	6.52	-0.79	0.44	0.62
NADP+	-0.08	6.44	-0.78	0.44	0.62
Indoxyl sulfate	0.13	7.41	0.78	0.44	0.62
Acetylaminoadipate	0.08	7.46	0.77	0.45	0.63
Trigonelline	0.08	7.28	0.77	0.45	0.63
Glutarate	0.09	6.4	0.76	0.45	0.63
Citramalate	-0.12	7.87	-0.76	0.45	0.63
Carnitine (20:0)	0.17	7.7	0.75	0.46	0.63
PE (32:0)	0.11	7.25	0.75	0.46	0.63
FA (18:1)	-0.11	9.27	-0.73	0.47	0.64
Phosphoethanolamine	-0.05	8.61	-0.73	0.47	0.64
Deoxypentose monophosphates	-0.09	5.31	-0.71	0.48	0.65
2-Hydroxyglutarate	0.12	8.23	0.71	0.48	0.66
N-Acetylputrescine	0.08	7.06	0.71	0.48	0.66
Fructose 1,6-bisphosphate	-0.09	6.35	-0.7	0.49	0.66
CDP-ethanolamine	-0.05	7.26	-0.7	0.49	0.66
Pyridoxine	0.09	6.11	0.69	0.49	0.66
Glucose 6-phosphate	0.08	7.25	0.68	0.5	0.67
N-Acetylserine	-0.05	7.9	-0.68	0.5	0.67
FA (16:1)	-0.1	8.32	-0.68	0.5	0.67
Leucine	-0.05	9.11	-0.67	0.51	0.67
Adenosine	-0.11	8.65	-0.66	0.51	0.68
Glu-Glu	0.06	6.67	0.66	0.52	0.68
FA (8:0)	0.07	8.23	0.65	0.52	0.68
Tryptophan	0.05	7.96	0.64	0.53	0.68
Asparagine	-0.04	8.27	-0.64	0.53	0.68
Uridine diphosphate	0.09	7.08	0.64	0.53	0.68
6-Phosphogluconate	-0.09	6.13	-0.61	0.54	0.7
Adenosine triphosphate	0.09	7.27	0.6	0.55	0.71
Uracil	-0.11	8.75	-0.59	0.56	0.71
2,5-Dihydroxybenzoate	-0.03	5.64	-0.59	0.56	0.71
N-Formylmethionine	0.06	6.86	0.58	0.56	0.72
Citicoline	-0.08	7.67	-0.58	0.56	0.72
Indole-3-acrylate	0.04	7.99	0.57	0.57	0.72
Uridine triphosphate	0.1	6.38	0.57	0.57	0.72
Phosphonoacetate	-0.08	5.25	-0.56	0.58	0.73
Hydroxy-FA (12:0)	0.06	7.18	0.55	0.58	0.73
2-Methylmaleate	-0.07	7.5	-0.55	0.59	0.73
PC (44:8)	-0.05	6.51	-0.54	0.59	0.74
Glycineamideribotide	-0.08	5.43	-0.52	0.61	0.75
Carnitine (16:1)	0.06	8.61	0.5	0.62	0.77
Val-Phe	-0.08	6.41	-0.49	0.63	0.77
PS (38:6)	-0.06	6.32	-0.49	0.63	0.77
PE (36:3)	-0.06	7.83	-0.48	0.63	0.78
Oxalate	0.04	7.68	0.47	0.64	0.78
Phosphoenolpyruvate	-0.08	6.39	-0.47	0.64	0.78
Carnitine (18:0)	0.08	8.84	0.47	0.64	0.78
PE (38:6)	0.08	7.12	0.46	0.65	0.78
Hypotaurine	-0.06	7.6	-0.46	0.65	0.78
S-Adenosylhomocysteine	-0.06	7.15	-0.46	0.65	0.78
3-Hydroxypyruvate	-0.07	6.51	-0.44	0.66	0.79
Ribulose/Ribose/Xylulose 5-phosphate	-0.04	7.14	-0.44	0.67	0.79
Hydroxy-FA (7:0)	-0.03	7.18	-0.43	0.67	0.8
N-Acetylhexosamine	-0.04	5.27	-0.42	0.67	0.8
3-Hydroxybutyrate	-0.06	7.93	-0.41	0.69	0.81
Azelate	-0.03	6.85	-0.41	0.69	0.81
N-Acetylglycine	-0.04	6.61	-0.4	0.69	0.81
Acetoin	0.02	6.62	0.4	0.69	0.81
PE (38:5)	-0.05	7.82	-0.4	0.69	0.81
Asp-Pro	0.03	7.23	0.39	0.7	0.81
PE (36:2)	-0.04	8.25	-0.39	0.7	0.81
FA (12:0)	-0.03	8.12	-0.38	0.71	0.82
Decanoate	-0.04	7.92	-0.38	0.71	0.82
Glycolaldehyde	-0.02	7.48	-0.37	0.71	0.82
beta-Alanine	0.02	8.14	0.36	0.72	0.83
N-Undecanoylglycine	0.05	7.82	0.35	0.73	0.83
3-Hydroxycarnitine (4:0)	-0.04	8.47	-0.34	0.74	0.84
4-Hydroxybenzoate	-0.06	6.09	-0.33	0.74	0.84
Glycerate	0.03	6	0.33	0.74	0.84
Dethiobiotin	0.02	6.64	0.33	0.75	0.84
Lyso-PE (18:0)	-0.02	8.26	-0.32	0.75	0.84
PC (36:5)	-0.03	8.38	-0.32	0.75	0.84
Carnitine (16:0)	0.04	9.25	0.32	0.75	0.84
PE (34:1)	0.04	7.92	0.32	0.75	0.84
Cystine	0.05	5.77	0.31	0.76	0.84
Cyclic ADP-ribose	-0.03	7.7	-0.31	0.76	0.84
Aniline-2-sulfonate	-0.02	5.18	-0.3	0.77	0.85
NAD+	-0.02	8.02	-0.29	0.78	0.86
PE (36:1)	-0.02	8.32	-0.29	0.78	0.86
S-Methylthioadenosine	0.04	8.44	0.28	0.78	0.86
4-Pyridoxate	0.04	6.03	0.27	0.79	0.86
PC (40:6)	-0.03	8.3	-0.27	0.79	0.86
Lysine	-0.03	8.36	-0.26	0.8	0.87
FA (16:0)	-0.02	9.98	-0.25	0.8	0.87
N-Acetylmethionine	0.02	7.06	0.25	0.8	0.87
N,N-Dimethylarginine	0.02	8.55	0.24	0.81	0.88
Carnitine (17:0)	0.03	7.69	0.22	0.82	0.89
Fucose 1-phosphate	0.03	6.39	0.22	0.82	0.89
Nicotinamide mononucleotide	0.02	5.62	0.21	0.83	0.89
3-Methylhistamine	-0.03	7.07	-0.19	0.85	0.91
Lyso-PC (18:1)	0.02	9.07	0.18	0.85	0.91
Adenosine diphosphate	0.02	7.91	0.18	0.86	0.91
N-Acetylalanine	0.01	7.19	0.18	0.86	0.91
Threonate	-0.01	8.78	-0.17	0.86	0.91
Pentitols	-0.01	6.89	-0.16	0.87	0.92
Oxoadipate	0.02	6.44	0.15	0.88	0.92
Hydroxy-FA (18:1)	-0.01	8.47	-0.15	0.88	0.92
Deoxyguanosine diphosphate	0.02	7.92	0.15	0.88	0.92
PC (36:4)	-0.01	9.48	-0.12	0.9	0.94
Deoxyinosine	-0.02	6.6	-0.12	0.91	0.94
Hydroxy-FA (10:0)	0.01	7.38	0.11	0.91	0.94
Malonate	0.01	6.77	0.1	0.92	0.95
Guanosine diphosphate mannose	-0.01	6.41	-0.1	0.92	0.95
Carnitine (18:1)	0.01	9.18	0.09	0.93	0.96
Lyso-PE (18:1)	0.01	8.1	0.08	0.93	0.96
Aminoadipate	0.01	7.53	0.08	0.94	0.96
Serine	-0.01	8.24	-0.08	0.94	0.96
Hydroxyphenyllactate	-0.01	7.09	-0.06	0.96	0.97
Glucosamine 6-phosphate	0	6.74	0.04	0.97	0.98
Diethanolamine	0	8.44	0.04	0.97	0.98
1-Methyladenosine	0	6.07	0.04	0.97	0.98
2-Hydroxy-4-(methylthio)butanoate	-0.01	6.08	-0.04	0.97	0.98
Glycerophosphoinositol	0	7.81	-0.02	0.98	0.99
Carnitine (12:0)	0	8.08	0.02	0.98	0.99
PE (34:2)	0	7.57	0	1	1

## Sheet: Table S5 (Pigmentation)
metabolite	logFC	Avg(log10)	t	P.Value	adj.P.Val
S-Methylthioadenosine	-0.51	8.44	-4.76	2.7e-05	0.011
Fucose 1-phosphate	-0.53	6.39	-4.46	7e-05	0.013
S-Adenosylhomocysteine	-0.45	7.15	-4.31	0.00011	0.014
Pentoses	-0.44	6.36	-4.09	0.00021	0.016
Glu-Asp	-0.34	6.48	-4.06	0.00024	0.016
Deoxycytidine monophosphate	-0.62	6.01	-4.02	0.00026	0.016
Diethanolamine	0.35	8.44	3.98	0.00029	0.016
FA (18:0)	0.27	10.52	3.73	0.00062	0.027
3-Methoxytyrosine	0.62	5.77	3.73	0.00062	0.027
Guanosine monophosphate	-0.29	7.38	-3.57	0.00098	0.035
Quinoline	-0.32	5.66	-3.56	0.00099	0.035
Lysine	-0.34	8.36	-3.47	0.0013	0.042
FA (20:0)	0.29	8.47	3.38	0.0017	0.045
Carnitine	0.32	9.62	3.38	0.0017	0.045
N-Acetylcysteine	-0.44	6.14	-3.37	0.0017	0.045
Carnitine (3:0)	0.41	8.9	3.16	0.003	0.073
Indole-3-acetate	-0.35	5.65	-3.11	0.0035	0.078
Proline	-0.22	9.56	-3.06	0.004	0.078
Guanosine	-0.43	7	-3.05	0.0041	0.078
Carnitine (18:1)	-0.31	9.18	-3.04	0.0042	0.078
Aspartate	0.22	8.72	3.04	0.0042	0.078
Malate	0.19	9.07	2.97	0.0051	0.09
Tyr-Arg	0.5	6.2	2.94	0.0055	0.093
Deoxycytidine	-0.68	6.32	-2.91	0.006	0.096
Creatine	0.17	10.38	2.84	0.0071	0.098
Biliverdin	0.61	7.41	2.84	0.0072	0.098
2-Methylmaleate	0.31	7.5	2.83	0.0074	0.098
Diphthamide	-0.27	7.2	-2.82	0.0075	0.098
N-Acetylleucine	-0.33	6.5	-2.81	0.0078	0.098
Glyceraldehyde 3-phosphate	-0.4	7.04	-2.8	0.0079	0.098
1-Methyladenosine	-0.3	6.07	-2.79	0.0082	0.098
Isoleucine	-0.2	8.8	-2.78	0.0083	0.098
Carnitine (18:0)	-0.42	8.84	-2.77	0.0085	0.098
N-Acetylalanine	-0.17	7.19	-2.76	0.0089	0.098
Adenosine	-0.42	8.65	-2.74	0.0093	0.098
Pentitols	-0.2	6.89	-2.73	0.0095	0.098
N-Acetylserine	-0.18	7.9	-2.73	0.0095	0.098
Xanthine	-0.42	7.51	-2.72	0.0096	0.098
4-Pyridoxate	-0.37	6.03	-2.63	0.012	0.11
N,N,N-Trimethyllysine	-0.26	7.94	-2.63	0.012	0.11
3-Hydroxybutyrate	-0.37	7.93	-2.63	0.012	0.11
PE (34:2)	0.3	7.57	2.63	0.012	0.11
Deoxyadenosine monophosphate	-0.34	5.6	-2.62	0.012	0.11
Citicoline	-0.32	7.67	-2.6	0.013	0.11
Carnitine (20:0)	-0.54	7.7	-2.59	0.014	0.12
Guanosine diphosphate	-0.34	6.35	-2.58	0.014	0.12
N,N-Dimethyllysine	-0.33	7.4	-2.57	0.014	0.12
PC (34:2)	0.14	9.79	2.54	0.015	0.12
PC (36:5)	0.2	8.38	2.53	0.016	0.12
Fumarate	0.18	7.98	2.49	0.017	0.13
2-Hydroxybutyrate	-0.31	7.96	-2.48	0.018	0.13
Cytosine	-0.44	7.65	-2.47	0.018	0.13
Carnitine (16:0)	-0.26	9.25	-2.43	0.02	0.14
PE (36:2)	0.21	8.25	2.43	0.02	0.14
3-Hydroxymethylglutarate	-0.22	7.73	-2.42	0.021	0.14
Tyrosine	-0.18	8.19	-2.4	0.021	0.14
Homoarginine	-0.24	7.11	-2.4	0.021	0.14
Aminoisobutanoate	0.2	7.92	2.39	0.022	0.14
Carnitine (17:0)	-0.29	7.69	-2.38	0.022	0.14
Argininosuccinate	0.28	6.64	2.38	0.023	0.15
Val-Lys	-0.27	7.56	-2.37	0.023	0.15
Thymidine monophosphate	-0.38	5.99	-2.36	0.024	0.15
PE (38:5)	0.26	7.82	2.35	0.024	0.15
FA (16:0)	0.15	9.98	2.35	0.024	0.15
Hydroxy-FA (18:1)	0.2	8.47	2.34	0.025	0.15
N-Acetylaspartate	0.35	9.02	2.32	0.026	0.15
Hydroxycitrate	0.19	7.53	2.31	0.026	0.15
Leucine	-0.15	9.11	-2.31	0.026	0.15
Indole-3-acrylate	-0.17	7.99	-2.26	0.029	0.16
N,N-Dimethylarginine	-0.2	8.55	-2.25	0.03	0.16
Pyridoxal	-0.56	6.25	-2.25	0.03	0.16
Glucosamine 6-phosphate	-0.24	6.74	-2.24	0.031	0.16
Tryptophan	-0.16	7.96	-2.24	0.031	0.16
Taurocyamine	-0.27	5.85	-2.22	0.032	0.16
PE (38:6)	0.36	7.12	2.22	0.032	0.16
Malonate	0.17	6.77	2.22	0.032	0.16
PC (32:0)	-0.43	7.93	-2.22	0.032	0.16
Glycerol cyclic phosphate	-0.23	6.52	-2.2	0.034	0.17
Deoxycarnitine	0.31	8.26	2.19	0.034	0.17
Ornithine	-0.29	7.92	-2.18	0.036	0.17
Dihydrouracil	0.2	6.49	2.18	0.036	0.17
Cystine	0.35	5.77	2.17	0.036	0.17
3-Hydroxycarnitine (16:0)	-0.29	7.66	-2.16	0.037	0.17
Carnitine (16:1)	-0.23	8.61	-2.15	0.038	0.17
Deoxyguanosine	-0.32	6.08	-2.14	0.039	0.18
Glycerol 3-phosphate	-0.36	7.86	-2.13	0.039	0.18
Arginine	-0.14	9.24	-2.11	0.041	0.18
2-Hydroxy-4-(methylthio)butanoate	-0.29	6.08	-2.08	0.044	0.19
PE (36:3)	0.26	7.83	2.08	0.044	0.19
Adenosine diphosphate	-0.2	7.91	-2.07	0.045	0.19
N-Acetylhexosamine phosphate	-0.23	7	-2.07	0.045	0.19
Valine	-0.14	8.78	-2.06	0.046	0.19
PE (34:1)	0.22	7.92	2.05	0.047	0.2
Deoxyguanosine diphosphate	-0.2	7.92	-2.04	0.048	0.2
Sarcosine	-0.25	6.83	-2.04	0.048	0.2
Glyceraldehyde	-0.13	10.07	-2.02	0.05	0.2
Lactate	-0.13	10.07	-2.01	0.051	0.2
Psicose	-0.22	7.04	-1.98	0.055	0.22
S-Adenosylmethionine	-0.21	8.03	-1.97	0.056	0.22
PE (38:3)	0.19	7.59	1.96	0.057	0.22
Deoxyinosine	-0.38	6.6	-1.95	0.059	0.22
1-Hydroxy-2-naphthoate	-0.25	5.86	-1.94	0.06	0.23
PC (32:2)	0.23	8.7	1.9	0.065	0.24
FA (8:0)	-0.21	8.23	-1.9	0.065	0.24
Guanosine diphosphate mannose	-0.15	6.41	-1.88	0.068	0.25
3-Methylhistamine	0.29	7.07	1.86	0.07	0.25
Oxoadipate	-0.18	6.44	-1.86	0.071	0.25
Methionine	-0.16	8.39	-1.85	0.072	0.25
2-Deoxyglucose	-0.2	6.75	-1.85	0.072	0.25
Dethiobiotin	0.12	6.64	1.85	0.072	0.25
Azelate	0.13	6.85	1.85	0.073	0.25
Hexarates	-0.23	6.45	-1.84	0.074	0.25
Lyso-PC (18:1)	0.15	9.07	1.84	0.074	0.25
SM (d18:1/18:0)	-0.44	7.13	-1.83	0.074	0.25
Indole-3-pyruvate	-0.33	5.68	-1.83	0.075	0.25
Hydroxy-FA (7:0)	0.14	7.18	1.83	0.075	0.25
Galacturonate	-0.23	6.46	-1.83	0.076	0.25
Serine	0.17	8.24	1.8	0.08	0.26
Myoinositol	-0.35	8.45	-1.79	0.082	0.26
Methyl 4-aminobutyrate	-0.11	8.94	-1.78	0.083	0.27
Glucuronolactone	0.2	5.9	1.76	0.086	0.27
2',4'-Dihydroxyacetophenone	0.38	7.13	1.74	0.09	0.28
P-DMEA	0.23	7.94	1.74	0.09	0.28
N-alpha-Acetyllysine	-0.19	6.55	-1.73	0.092	0.29
Phenylalanine	-0.12	8.94	-1.72	0.093	0.29
Leu-Val	0.25	7.04	1.72	0.093	0.29
Histidine	0.11	9.36	1.7	0.096	0.29
Glycerophosphocholine	-0.18	9.91	-1.7	0.098	0.3
PE (32:0)	0.24	7.25	1.69	0.099	0.3
Glutarate	-0.19	6.4	-1.67	0.1	0.3
Methylguanine	-0.22	5.8	-1.67	0.1	0.3
Phosphoenolpyruvate	-0.27	6.39	-1.67	0.1	0.3
Lyso-PC (18:2)	0.14	8.85	1.64	0.11	0.31
Inosine	-0.26	7.5	-1.64	0.11	0.31
Arg-Ala	0.19	7.15	1.63	0.11	0.31
Gamma-aminobutyrate	0.22	8.11	1.63	0.11	0.31
Cys-Gly	-0.23	7	-1.63	0.11	0.31
Hydroxyphenyllactate	-0.18	7.09	-1.63	0.11	0.31
Asparagine	-0.1	8.27	-1.62	0.11	0.32
Guanidinosuccinate	-0.28	6.15	-1.61	0.12	0.32
Ser-Arg	0.17	7.03	1.6	0.12	0.32
N-Acetylglutamate	0.21	7.14	1.58	0.12	0.33
Acetylaminoadipate	-0.17	7.46	-1.58	0.12	0.33
Cytidine	-0.23	6.99	-1.57	0.12	0.33
Pantothenate	-0.33	7.58	-1.57	0.12	0.33
PC (44:8)	-0.14	6.51	-1.57	0.12	0.33
Xanthosine monophosphate	-0.28	5.23	-1.57	0.13	0.33
Val-Phe	0.24	6.41	1.56	0.13	0.33
FA (12:0)	0.12	8.12	1.56	0.13	0.33
AICAR	0.32	5.44	1.56	0.13	0.33
Phosphorylcholine	0.16	10	1.54	0.13	0.33
Oxalate	0.12	7.68	1.54	0.13	0.33
Salicylate	0.16	7.29	1.54	0.13	0.33
N-Acetylhexosamine sulfate	0.2	7.18	1.54	0.13	0.33
Xanthosine	-0.33	6.01	-1.53	0.13	0.34
NADH	-0.15	6.81	-1.52	0.14	0.34
Glutamine	0.09	9.64	1.52	0.14	0.34
Sulfolactate	0.17	7.06	1.51	0.14	0.34
PC (32:1)	0.13	9.38	1.51	0.14	0.34
Orotate	-0.2	7.1	-1.51	0.14	0.34
6-Phosphonogluconolactone	0.2	5.41	1.5	0.14	0.34
4-Imidazoleacetate	0.23	6.11	1.49	0.14	0.34
N-Acetylmethionine	-0.13	7.06	-1.48	0.15	0.34
Kynurenate	-0.09	5.88	-1.48	0.15	0.34
PS (38:6)	0.19	6.32	1.48	0.15	0.34
Citrulline	0.17	8.76	1.46	0.15	0.35
N-Acetylglycine	-0.14	6.61	-1.46	0.15	0.35
Indoxyl sulfate	-0.24	7.41	-1.45	0.15	0.35
PC (40:4)	-0.21	7.54	-1.45	0.15	0.35
Nicotinamide mononucleotide	-0.13	5.62	-1.45	0.16	0.35
Biotin	-0.2	5.49	-1.44	0.16	0.36
PE (36:1)	0.11	8.32	1.44	0.16	0.36
Kynurenine	-0.31	6.4	-1.43	0.16	0.36
PC (38:5)	0.11	9.03	1.42	0.16	0.36
2-Hydroxyglutarate	-0.25	8.23	-1.42	0.16	0.36
N-Formylmethionine	-0.14	6.86	-1.41	0.17	0.37
Lyso-PE (18:1)	0.15	8.1	1.41	0.17	0.37
Deoxypentose monophosphates	-0.17	5.31	-1.39	0.17	0.37
5-Methylcytosine	-0.21	6.54	-1.39	0.17	0.37
PC (20:0)	-0.11	5.9	-1.38	0.18	0.38
Lyso-PC (17:0)	0.13	8.05	1.38	0.18	0.38
Citrate/Isocitrate	-0.11	8.99	-1.37	0.18	0.38
Lyso-PC (16:0)	0.1	9.76	1.36	0.18	0.38
Lyso-PE (20:4)	0.1	7.98	1.36	0.18	0.38
3-Hydroxycarnitine (4:0)	-0.17	8.47	-1.34	0.19	0.39
6-Phosphogluconate	0.19	6.13	1.34	0.19	0.39
Guanine	-0.34	7.19	-1.34	0.19	0.39
Guanidinoacetate	-0.18	8.41	-1.33	0.19	0.39
Hydroxy-FA (6:0)	-0.15	7.9	-1.33	0.19	0.39
Gluconate	-0.26	8.21	-1.33	0.19	0.39
Carnitine (5:0)	0.24	8.79	1.32	0.19	0.39
N-Acetylhexosamine	-0.12	5.27	-1.31	0.2	0.4
Trigonelline	-0.13	7.28	-1.29	0.2	0.41
3-Hydroxycarnitine (5:0)	0.15	7.68	1.29	0.21	0.41
Acetylcarnitine	0.08	9.94	1.28	0.21	0.41
Succinate	-0.13	8.55	-1.27	0.21	0.42
Glucosamine 6-sulfate	-0.13	5.18	-1.27	0.21	0.42
PC (36:2)	0.1	9.47	1.26	0.21	0.42
Acetylacrylate	0.13	6.77	1.24	0.22	0.43
PS (38:5)	0.22	6.96	1.18	0.24	0.47
Platelet-activating factor	0.11	9.41	1.18	0.24	0.47
PC (36:4)	0.09	9.48	1.18	0.24	0.47
Fructose 1,6-bisphosphate	-0.15	6.35	-1.18	0.25	0.47
Lyso-PC (18:0)	0.11	9.41	1.17	0.25	0.47
Glycocholate	-0.24	5.4	-1.16	0.25	0.48
N-Acetylasparagine	-0.08	6.48	-1.16	0.26	0.48
Threonine	-0.1	8.67	-1.15	0.26	0.48
ADP-ribose phosphate	-0.09	4.95	-1.15	0.26	0.48
Threonate	0.09	8.78	1.13	0.26	0.48
Salicylamide	0.13	5.67	1.13	0.27	0.48
Cystathionine	-0.35	6.38	-1.12	0.27	0.48
Glutathione	-0.15	8.97	-1.12	0.27	0.48
Pipecolate	-0.22	7.68	-1.12	0.27	0.48
Biotin amide	-0.17	6.42	-1.12	0.27	0.48
Sphingosine	0.19	7.98	1.12	0.27	0.48
2,5-Dihydroxybenzoate	-0.06	5.64	-1.12	0.27	0.48
Ribulose/Ribose/Xylulose 5-phosphate	-0.11	7.14	-1.12	0.27	0.48
Deoxyuridine monophosphate	-0.13	5.56	-1.09	0.28	0.5
Oleamide	0.19	8.21	1.09	0.28	0.5
PC (36:1)	-0.31	7.99	-1.07	0.29	0.51
Citramalate	0.17	7.87	1.06	0.3	0.52
Dihydroxyacetone phosphate	0.17	5.65	1.05	0.3	0.52
N-Acetyltryptophan	-0.25	5.72	-1.05	0.3	0.52
UDP-glucose	0.13	7.72	1.05	0.3	0.52
Lyso-PE (18:0)	0.08	8.26	1.04	0.3	0.52
Allantoin	-0.33	6.68	-1.04	0.3	0.52
Cytidine cyclic phosphate	-0.21	5.02	-1.04	0.31	0.52
Methyglutarate	0.08	6.53	1.04	0.31	0.52
Ethylmalonate	-0.08	6.41	-1.03	0.31	0.52
PS (40:5)	-0.23	7.35	-1.02	0.32	0.53
Leu-Leu	0.15	7.37	1.02	0.32	0.53
Phenylpyruvate	0.15	6.7	0.99	0.33	0.55
Theanine	0.11	6.68	0.98	0.33	0.55
Hypoxanthine	-0.17	8.82	-0.97	0.34	0.55
SM (d18:1/16:0)	-0.12	9.25	-0.97	0.34	0.55
4-Coumarate	-0.09	5.84	-0.97	0.34	0.55
2-Mannosyl-3-phosphoglycerate	0.1	7.22	0.96	0.34	0.55
Urate	-0.16	8.51	-0.96	0.34	0.55
Inosine monophosphate	0.1	7.22	0.96	0.34	0.55
Urocanate	0.26	7.11	0.96	0.35	0.55
1-Aminocyclopropanecarboxylate	-0.07	7.79	-0.96	0.35	0.55
Lyso-PE (16:0)	0.07	7.71	0.95	0.35	0.55
alpha-Ketoglutarate	0.14	7.69	0.95	0.35	0.55
N-Undecanoylglycine	0.13	7.82	0.93	0.36	0.56
Suberate	0.07	6.63	0.93	0.36	0.56
Pyruvate	0.13	7.36	0.93	0.36	0.56
2-Hydroxyphenylacetate	-0.1	6.4	-0.93	0.36	0.56
Leu-Pro	-0.12	8.13	-0.93	0.36	0.56
O-Succinyl homoserine	-0.14	6.28	-0.91	0.37	0.57
Octenoylglycine	-0.14	6.13	-0.91	0.37	0.57
Pyridoxine	0.11	6.11	0.9	0.37	0.57
FA (14:0)	0.1	8.39	0.89	0.38	0.58
N-Acetylphenylalanine	-0.15	7.02	-0.88	0.38	0.58
Cholate	-0.26	6.26	-0.88	0.39	0.58
Carnitine (14:0)	-0.1	8.64	-0.88	0.39	0.58
N-Methylglutamate	-0.11	6.21	-0.87	0.39	0.58
Hydroxy-FA (10:0)	-0.1	7.38	-0.87	0.39	0.58
UDP-N-acetylglucosamine	-0.09	8.3	-0.87	0.39	0.58
Glutamate	-0.04	9.57	-0.87	0.39	0.58
Betaine	0.05	9.55	0.86	0.39	0.58
Lyso-PC (22:4)	-0.11	7.05	-0.86	0.4	0.59
Carnitine (glutaryl)	-0.11	6.21	-0.85	0.4	0.59
3-Hydroxypyruvate	0.14	6.51	0.85	0.4	0.59
Thymine	-0.13	7.73	-0.85	0.4	0.59
3,4-Dihydroxyphenylacetate	-0.12	5.93	-0.84	0.4	0.59
Glycochenodeoxycholate	-0.15	6.36	-0.84	0.41	0.59
PE (38:4)	0.1	8.05	0.84	0.41	0.59
Dihydroorotate	-0.23	6.73	-0.82	0.42	0.6
Glu-Pro	0.07	6.95	0.81	0.42	0.6
Acetoin	0.04	6.62	0.81	0.42	0.6
3-Sulfinoalanine	0.09	6.21	0.8	0.43	0.61
FA (16:1)	0.12	8.32	0.79	0.43	0.62
Cytidine diphosphate	-0.12	6.12	-0.77	0.45	0.63
Nicotinamide	-0.08	9.21	-0.76	0.45	0.63
PI (32:0)	0.13	6.59	0.76	0.45	0.63
Alanine	0.04	9	0.76	0.45	0.63
Hexitols	-0.07	7.07	-0.76	0.45	0.63
Aminoadipate	-0.09	7.53	-0.75	0.46	0.63
Carnitine (4:0)	0.08	9.19	0.75	0.46	0.63
Glucose 6-phosphate	0.09	7.25	0.75	0.46	0.63
1-Methylhistidine	-0.11	8.22	-0.74	0.47	0.64
Glycerophosphoethanolamine	0.08	8.39	0.73	0.47	0.64
Glu-Gln	0.09	7.22	0.73	0.47	0.64
NADP+	-0.07	6.44	-0.71	0.48	0.66
Ketoleucine	0.06	6.7	0.7	0.49	0.66
Quinolinate	0.21	6.7	0.68	0.5	0.68
Aspartylglycosamine	-0.05	6.53	-0.67	0.51	0.68
Aniline-2-sulfonate	-0.05	5.18	-0.66	0.51	0.68
Stachydrine	-0.12	8.6	-0.66	0.52	0.69
Creatinine	-0.08	9.15	-0.65	0.52	0.69
Cytidine triphosphate	-0.11	5.45	-0.65	0.52	0.69
Hydroxy-FA (12:0)	-0.07	7.18	-0.64	0.53	0.69
Carnitine (6:0)	-0.08	8.22	-0.63	0.53	0.7
Glycerophosphoinositol	-0.07	7.81	-0.63	0.53	0.7
beta-Alanine	-0.04	8.14	-0.62	0.54	0.7
Tartrate	0.05	6.56	0.62	0.54	0.7
PC (40:6)	0.06	8.3	0.62	0.54	0.7
Uridine	-0.07	7.96	-0.62	0.54	0.7
Pyrrole 2-carboxylate	-0.07	6.67	-0.6	0.55	0.71
Deoxycholate	-0.08	6.42	-0.6	0.55	0.71
Glycolaldehyde	-0.03	7.48	-0.6	0.55	0.71
Uridine diphosphate	-0.08	7.08	-0.6	0.55	0.71
Anserine	-0.09	5.5	-0.59	0.56	0.72
Adenosine triphosphate	-0.09	7.27	-0.57	0.57	0.72
Hydroxy-FA (8:0)	-0.05	7.47	-0.57	0.57	0.72
SM (d18:1/18:1)	-0.08	8.22	-0.57	0.57	0.72
Deoxyuridine	-0.09	6.27	-0.55	0.59	0.74
Aminocaprylate	-0.11	7.17	-0.54	0.6	0.75
Pyroglutamate	-0.07	8.24	-0.52	0.61	0.76
N-Acetylputrescine	0.06	7.06	0.5	0.62	0.77
Glutathione disulfide	0.03	8.44	0.5	0.62	0.77
Fructose 6-phosphate	0.06	7.17	0.49	0.63	0.78
4-Guanidinobutanoate	-0.08	7.5	-0.47	0.64	0.79
Deoxyguanosine monophosphate	-0.04	8.47	-0.47	0.64	0.79
SM (d18:1/14:0)	0.07	8.56	0.46	0.65	0.8
4-Hydroxybenzoate	0.08	6.09	0.45	0.66	0.8
Itaconate	0.07	7.75	0.44	0.66	0.8
FA (18:1)	0.06	9.27	0.44	0.66	0.8
Phosphonoacetate	-0.06	5.25	-0.44	0.66	0.8
Homocysteine	0.06	5.73	0.42	0.68	0.81
Adenylsuccinate	-0.08	5.85	-0.42	0.68	0.81
trans-Aconitate	0.04	7.72	0.42	0.68	0.82
Acetyl-CoA	-0.04	5.75	-0.4	0.69	0.82
Ascrobate	-0.16	8.96	-0.4	0.69	0.83
Riboflavin	-0.05	5.03	-0.37	0.71	0.84
ADP-ribose	-0.05	6.84	-0.37	0.71	0.84
FA (20:2)	-0.06	8.15	-0.37	0.72	0.84
Carnosine	-0.11	6.08	-0.36	0.72	0.84
PS (40:6)	0.06	7.76	0.36	0.72	0.84
Cyclic ADP-ribose	0.03	7.7	0.36	0.72	0.84
PC (40:5)	-0.04	8.05	-0.36	0.72	0.84
Homogentisate	0.03	5.61	0.35	0.72	0.84
Carnitine (12:0)	0.05	8.08	0.35	0.73	0.84
PC (34:1)	0.03	9.74	0.35	0.73	0.84
7-Methylxanthine	-0.06	6.44	-0.34	0.74	0.84
N-Acetylneuraminate	0.05	6.92	0.34	0.74	0.84
Ophthalmate	0.06	6.66	0.34	0.74	0.84
Phosphoethanolamine	0.03	8.61	0.34	0.74	0.84
3-(2-Hydroxyphenyl)propanoate	-0.04	7.47	-0.34	0.74	0.84
Glycineamideribotide	0.05	5.43	0.33	0.74	0.84
Theophylline	0.08	6.7	0.33	0.74	0.84
2-/3-Phosphoglycerate	-0.04	6.86	-0.33	0.75	0.84
Lumichrome	0.04	8.21	0.32	0.75	0.85
Decanoate	-0.03	7.92	-0.29	0.77	0.86
NAD+	0.02	8.02	0.29	0.77	0.86
Glucose	-0.03	7.63	-0.29	0.77	0.86
Cytidine monophosphate	-0.02	7	-0.28	0.78	0.87
Uridine monophosphate	-0.03	7.8	-0.27	0.79	0.87
CDP-ethanolamine	0.02	7.26	0.27	0.79	0.87
Gamma-linolenate	0.03	7.54	0.26	0.8	0.88
PC (38:4)	0.03	9.13	0.25	0.8	0.88
Sedoheptulose 7-phosphate	0.03	6.87	0.25	0.81	0.89
Thiamine	0.05	6.97	0.24	0.81	0.89
PS (38:3)	0.04	7.51	0.23	0.82	0.89
Phosphoserine	-0.02	5.67	-0.23	0.82	0.89
Glycine	-0.01	8.55	-0.23	0.82	0.89
Oxohexanoic acid	0.03	8.7	0.22	0.83	0.89
Glu-Glu	-0.02	6.67	-0.22	0.83	0.89
Adenosine diphosphate ribose	-0.03	6.75	-0.21	0.84	0.9
N-Acetylornithine	0.02	6.41	0.2	0.84	0.9
3-(4-Hydroxyphenyl)pyruvate	-0.03	6.15	-0.2	0.84	0.9
PS (36:4)	0.04	6.52	0.2	0.84	0.9
Sebacate	0.02	6.03	0.19	0.85	0.9
Hippurate	-0.04	7.09	-0.19	0.85	0.9
PE (38:1)	0.02	7.83	0.18	0.86	0.91
3-Hydroxycarnitine (8:0)	-0.02	7.09	-0.17	0.86	0.91
Hypotaurine	0.02	7.6	0.16	0.87	0.92
Glycerate	-0.01	6	-0.16	0.87	0.92
Deoxyribose	-0.02	6.64	-0.13	0.9	0.94
PS (36:1)	-0.02	8.3	-0.12	0.9	0.94
Taurine	-0.01	9.37	-0.11	0.91	0.95
Gly-Leu	0.02	6.24	0.1	0.92	0.95
Thioproline	0.01	7.53	0.09	0.93	0.96
Asp-Pro	-0.01	7.23	-0.09	0.93	0.96
Carnitine (8:0)	0.01	7.74	0.08	0.94	0.96
Ureidosuccinate	0.02	7.35	0.07	0.94	0.96
Cysteate	0.01	5.95	0.07	0.94	0.96
PC (40:8)	0.01	7.8	0.07	0.94	0.96
Adenosine monophosphate	0.01	8.81	0.06	0.95	0.97
Uridine triphosphate	0.01	6.38	0.03	0.97	0.99
Histamine	-0.01	8.31	-0.03	0.98	0.99
Quinate	-0.01	6.56	-0.02	0.98	0.99
4-Acetamidobutanoate	0	6.36	-0.02	0.99	0.99
Uracil	0	8.75	-0.01	0.99	0.99
3-Hydroxycarnitine (6:0)	0	7.08	0.01	0.99	0.99
CMP-2-aminoethylphosphonate	0	6.33	0	1	1

## Sheet: Table S6 (PDX_passage)
metabolite	beta	passage_pv	passage_padj
Stachydrine	-0.07	5.2e-13	1.6e-10
Oleamide	-0.08	7.3e-10	1.1e-07
Pipecolate	0.09	2.7e-09	2.7e-07
Carnitine (20:0)	-0.11	7e-09	4.3e-07
Cystathionine	0.11	7.5e-09	4.3e-07
PC (36:4)	-0.06	8.4e-09	4.3e-07
PC (38:4)	-0.06	1.4e-07	5.9e-06
Carnitine (17:0)	-0.06	1.9e-07	7.1e-06
Pyridoxal	0.06	2.4e-07	8.1e-06
Urocanate	-0.1	3.7e-07	1.1e-05
S-Methylthioadenosine	0.06	5.2e-07	1.5e-05
PC (40:8)	-0.06	7.5e-07	1.9e-05
PC (38:5)	-0.05	9.9e-07	2.2e-05
SM (d18:1/16:0)	-0.05	1e-06	2.2e-05
S-Adenosylmethionine	0.06	1.2e-06	2.4e-05
Arg-Ala	0.08	1.5e-06	2.8e-05
Methacholine	0.08	2.6e-06	4.7e-05
PC (40:6)	-0.07	3.5e-06	5.9e-05
PC (34:2)	-0.05	4.1e-06	6.6e-05
Lyso-PC (17:0)	-0.04	4.7e-06	7.2e-05
Uracil	0.06	5.5e-06	7.5e-05
Platelet-activating factor	-0.04	5.5e-06	7.5e-05
Lyso-PC (18:0)	-0.04	5.7e-06	7.5e-05
Citrulline	0.02	1.2e-05	0.00015
Adenylsuccinate	0.1	1.6e-05	0.00019
FA (12:0)	-0.03	1.6e-05	0.00019
Lyso-PC (16:0)	-0.03	2.1e-05	0.00024
PC (36:5)	-0.05	2.4e-05	0.00025
Uridine	0.04	2.4e-05	0.00025
PC (32:0)	-0.06	3.6e-05	0.00036
Hydroxy-FA (7:0)	-0.02	4.5e-05	0.00045
Octanoic Acid	-0.03	6.2e-05	0.00055
N-Acetylornithine	0.03	6.2e-05	0.00055
Cytidine	0.05	6.4e-05	0.00055
S-Adenosylhomocysteine	0.05	6.5e-05	0.00055
3-Hydroxymethylglutarate	0.02	6.5e-05	0.00055
Succinate	-0.04	8.2e-05	0.00067
Gly-Leu	0.03	8.4e-05	0.00067
Pyrrole 2-carboxylate	0.03	9.5e-05	0.00075
1-Phenylethanol	0.04	0.00011	0.00081
Indoxyl sulfate	0.06	0.00011	0.00082
Decanoate	-0.02	0.00012	0.00086
Quinolinate	-0.05	0.00014	0.001
Hypotaurine	0.04	0.00015	0.001
Glutamine	-0.03	0.00016	0.0011
Lyso-PE (18:0)	-0.03	0.00016	0.0011
PC (34:1)	-0.04	0.00018	0.0012
Glu-Glu	0.06	0.00019	0.0012
Malonate	-0.02	0.00019	0.0012
PC (36:2)	-0.04	0.00021	0.0013
Ser-Arg	0.06	0.00022	0.0013
Acetylaminoadipate	0.04	0.00024	0.0014
Nicotinamide	0.03	0.00027	0.0015
Inosine	0.05	0.00029	0.0016
Diphthamide	0.04	0.00055	0.0031
5-Methylcytosine	-0.04	0.00057	0.0031
Carnitine (16:0)	-0.03	0.00057	0.0031
N-Acetylhexosamine phosphate	0.04	0.00065	0.0034
Deoxycholate	0.15	0.00067	0.0034
2',4'-Dihydroxyacetophenone	-0.04	0.00067	0.0034
3-Hydroxycarnitine (16:0)	-0.03	0.00073	0.0037
Tyr-Arg	0.07	0.00093	0.0046
PE (38:4)	-0.04	0.0012	0.0057
Uridine monophosphate	0.05	0.0014	0.0067
Gluconate	0.02	0.002	0.0093
PE (38:6)	-0.03	0.0021	0.0095
N-Acetylleucine	-0.03	0.0022	0.0099
Thr-Arg	0.05	0.0022	0.0099
Carnitine	0.02	0.0022	0.0099
Carnitine (4:0)	0.03	0.0023	0.0099
PC (32:1)	-0.03	0.0023	0.01
Deoxyadenosine	-0.1	0.0024	0.01
PS (40:6)	-0.06	0.0024	0.01
Cytidine monophosphate	0.04	0.0025	0.01
Flavin adenine dinucleotide	0.03	0.0026	0.011
4-Guanidinobutanoate	0.03	0.0032	0.013
Fructose 6-phosphate	0.04	0.0032	0.013
Lyso-PE (16:0)	-0.02	0.0033	0.013
1-Aminocyclopropanecarboxylate	0.04	0.0035	0.014
FA (20:0)	-0.03	0.0036	0.014
Ribulose/Ribose/Xylulose 5-phosphate	0.05	0.0036	0.014
PE (36:1)	-0.03	0.004	0.015
Fructose 1,6-bisphosphate	0.06	0.004	0.015
Oxoadipate	-0.03	0.0043	0.016
Xanthine	0.04	0.0048	0.017
SM (d18:1/18:1)	-0.04	0.0049	0.017
Hydroxy-FA (12:0)	-0.03	0.0049	0.017
SM (d18:1/14:0)	-0.03	0.0051	0.018
Hypoxanthine	0.04	0.0057	0.02
CMP-2-aminoethylphosphonate	0.02	0.0068	0.023
N-Acetylcysteine	0.04	0.0072	0.024
Glu-Gln	0.03	0.0074	0.025
Oxohexanoic acid	-0.03	0.0079	0.026
Psicose	-0.01	0.0083	0.027
CDP-ethanolamine	0.03	0.0087	0.028
Salicylate	-0.01	0.0095	0.03
Phosphorylcholine	0.03	0.01	0.032
2-Deoxyglucose	-0.03	0.01	0.032
Trigonelline	0.03	0.011	0.034
Hydroxy-FA (10:0)	-0.03	0.012	0.036
PE (38:1)	-0.04	0.012	0.037
PC (32:2)	-0.02	0.013	0.039
Betaine	-0.01	0.013	0.039
Allothreonine	0.02	0.014	0.04
PE (38:3)	-0.03	0.015	0.045
P-DMEA	0.02	0.016	0.046
6-Phosphogluconate	0.07	0.016	0.046
Argininosuccinate	0.03	0.018	0.05
Guanosine monophosphate	0.04	0.018	0.051
Dihydrouracil	0.03	0.019	0.052
Erythrose 4-phosphate	0.05	0.02	0.056
Deoxycytidine	-0.04	0.021	0.056
PE (36:2)	-0.02	0.021	0.056
UDP-N-acetylglucosamine	0.04	0.022	0.058
Aminocaprylate	-0.02	0.022	0.058
Thymidine monophosphate	0.03	0.022	0.059
Homoarginine	0.02	0.023	0.06
Ascorbate	0.09	0.023	0.06
Cytosine	-0.03	0.024	0.062
Citicoline	0.03	0.025	0.062
Carnitine (5:0)	0.02	0.025	0.064
Adipate	-0.01	0.029	0.074
Hydroxy-FA (8:0)	-0.02	0.03	0.075
2-Hydroxybutyrate	-0.02	0.03	0.075
Hydroxyphenyllactate	0.02	0.032	0.078
Ala-Tyr	0.03	0.035	0.084
Proline	0.01	0.036	0.087
6-Oxo-NAM	-0.03	0.037	0.088
Ureidosuccinate	-0.05	0.038	0.091
Glycerophosphocholine	-0.03	0.04	0.093
N-Acetyltryptophan	-0.02	0.042	0.097
Sedoheptulose 7-phosphate	0.03	0.045	0.1
Phosphoenolpyruvate	0.03	0.047	0.11
6-Phosphonogluconolactone	0.03	0.051	0.11
FA (18:0)	-0.02	0.051	0.11
3-Sulfinoalanine	0.04	0.054	0.12
Phosphoethanolamine	0.02	0.058	0.13
Deoxyribose	-0.01	0.06	0.13
Lyso-PE (20:4)	-0.02	0.06	0.13
SM (d18:1/18:0)	-0.02	0.061	0.13
3-Hydroxycarnitine (8:0)	-0.03	0.061	0.13
Glyceraldehyde 3-phosphate	-0.02	0.064	0.14
Adenosine diphosphate ribose	-0.03	0.069	0.15
Asparagine	0.02	0.071	0.15
Arginine	0.01	0.071	0.15
Alanine	0.01	0.071	0.15
FA (16:0)	-0.01	0.072	0.15
PC (40:5)	-0.03	0.072	0.15
Deoxyuridine	0.02	0.076	0.16
FA (16:1)	0.03	0.078	0.16
Dimethylglycine	-0.01	0.079	0.16
Malate	0.01	0.086	0.17
N-Acetylalanine	0.01	0.088	0.17
Azelate	-0.01	0.089	0.18
Tyrosine	0.01	0.089	0.18
Glucose 6-phosphate	0.03	0.091	0.18
Carnitine (8:0)	-0.03	0.096	0.18
2-/3-Phosphoglycerate	0.04	0.096	0.18
PE (34:2)	-0.02	0.097	0.18
Ophthalmate	-0.03	0.097	0.18
N,N-Dimethylarginine	0.01	0.11	0.21
3-Hydroxycarnitine (18:1)	-0.01	0.11	0.21
ADP-ribose	-0.02	0.12	0.22
Glu-Pro	0.01	0.12	0.22
FA (18:1)	0.02	0.12	0.23
4-Oxo-NAM	-0.03	0.13	0.23
N-Acetylmethionine	0.01	0.13	0.23
3-Hydroxycarnitine (5:0)	0.01	0.13	0.24
PE (38:5)	-0.02	0.13	0.24
Xanthosine monophosphate	0.02	0.13	0.24
Adenosine	-0.03	0.14	0.24
N-Acetylneuraminate	-0.02	0.14	0.26
Galacturonate	-0.01	0.15	0.27
Cys-Gly	-0.02	0.15	0.27
Cyclic ADP-ribose	-0.03	0.16	0.28
3-Hydroxypyruvate	-0.04	0.16	0.28
PE (40:5)	-0.02	0.16	0.28
Guanosine	0.02	0.17	0.29
alpha-Ketoglutarate	-0.02	0.17	0.29
Guanidinoacetate	-0.01	0.17	0.29
Lyso-PC (18:2)	-0.01	0.18	0.3
N-Formylmethionine	0.01	0.18	0.3
Ornithine	0.02	0.18	0.3
Ala-Leu	0.01	0.19	0.31
Gamma-linolenate	0.02	0.2	0.32
Purine	0.02	0.2	0.32
Glu-Asp	0.01	0.2	0.33
Carnitine (12:0)	-0.01	0.21	0.34
NAD+	-0.03	0.21	0.34
Methionine	0.01	0.21	0.34
Norleucine	0.02	0.22	0.34
Indole-3-pyruvate	-0.02	0.23	0.37
Lumichrome	-0.01	0.24	0.37
Methyl 4-aminobutyrate	-0.01	0.24	0.37
Acetylcarnitine	0.01	0.24	0.37
1-Methylhistidine	-0.01	0.24	0.37
Hydroxycitrate	0.01	0.25	0.38
Taurine	0.01	0.26	0.4
UDP-glucose	0.02	0.26	0.4
Lyso-PE (18:1)	0.01	0.26	0.4
Anserine	-0.02	0.26	0.4
Creatine	0.01	0.27	0.41
PE (34:1)	-0.01	0.27	0.41
Gamma-aminobutyrate	-0.01	0.27	0.41
Cysteate	-0.01	0.28	0.41
Adenosine monophosphate	0.02	0.28	0.42
N-Acetylaspartate	0.03	0.29	0.42
Glucosamine 6-phosphate	-0.01	0.29	0.42
Acetylcholine	-0.01	0.29	0.42
N-Acetylphenylalanine	-0.01	0.29	0.42
Carnosine	-0.01	0.3	0.43
N-Methylglutamate	0.01	0.3	0.44
3-Hydroxycarnitine (6:0)	0.01	0.32	0.45
Mevalonate	0.02	0.32	0.45
Indole	-0.01	0.34	0.48
Cortisol	0	0.34	0.48
Serine	0.01	0.37	0.51
Glycerophosphoethanolamine	-0.01	0.37	0.51
Glutamate	0	0.37	0.51
Deoxyguanosine	-0.01	0.37	0.52
Agmatine sulfate	0	0.38	0.52
Aspartylglycosamine	-0.01	0.39	0.53
Glucose	0.01	0.39	0.54
Carnitine (6:0)	-0.01	0.4	0.54
Guanosine diphosphate	0.02	0.4	0.54
Cytidine diphosphate	-0.02	0.42	0.56
1-Methyladenosine	-0.01	0.43	0.58
3-Methoxy-4-hydroxymandelate	0	0.43	0.58
Phenylalanine	0	0.45	0.6
Glycerol 3-phosphate	-0.01	0.46	0.61
Deoxyguanosine diphosphate	0.01	0.46	0.61
Aspartate	0	0.47	0.61
Lyso-PC (22:4)	-0.02	0.47	0.61
N-Acetylhexosamine sulfate	-0.01	0.47	0.61
NADH	0.01	0.47	0.61
3-Hydroxybutyrate	-0.01	0.47	0.61
3,4-Dihydroxyphenylacetate	-0.01	0.49	0.63
Allantoin	0	0.49	0.63
FA (20:2)	0.01	0.49	0.63
Aminoisobutanoate	0	0.51	0.65
Hexitols	-0.01	0.51	0.65
Histidine	0	0.52	0.66
Lactate	0	0.53	0.67
Raffinose	0.02	0.55	0.68
NADP+	-0.01	0.56	0.7
Hydroxy-FA (18:1)	-0.01	0.57	0.71
Guanine	0.01	0.58	0.72
3-Hydroxycarnitine (4:0)	0.01	0.58	0.72
FA (14:0)	-0.01	0.59	0.72
Uridine diphosphate	0.01	0.59	0.72
Valine	0	0.59	0.72
Urate	0	0.59	0.72
3-(2-Hydroxyphenyl)propanoate	0.01	0.61	0.74
Guanosine diphosphate mannose	0.01	0.62	0.74
N,N,N-Trimethyllysine	0	0.62	0.74
Carnitinamide	0.01	0.63	0.74
Pyruvate	0	0.63	0.74
Carnitine (14:0)	0	0.63	0.75
Fumarate	-0.01	0.64	0.75
Glycerol cyclic phosphate	0	0.65	0.76
N,N-Dimethyllysine	0	0.67	0.78
Fructose	0	0.68	0.79
Oxoproline	0	0.69	0.8
Adenosine diphosphate	0.01	0.69	0.8
Citrate/Isocitrate	0	0.69	0.8
PS (36:1)	-0.01	0.7	0.8
PE (32:0)	0	0.7	0.8
PE (36:3)	-0.01	0.72	0.82
Taurocyamine	0	0.72	0.82
Aminoadipate	0	0.72	0.82
2-Mannosyl-3-phosphoglycerate	0.01	0.73	0.82
Pyridoxine	0.01	0.74	0.83
Glutathione disulfide	0	0.76	0.85
Stachyose	0	0.79	0.88
2-Hydroxy-4-(methylthio)butanoate	-0.01	0.79	0.88
dTDP-glucose	0	0.8	0.88
Adenosine triphosphate	0.01	0.82	0.89
Carnitine (3:0)	0	0.82	0.89
trans-Aconitate	0	0.82	0.9
Glycerophosphoinositol	0	0.83	0.9
Cystine	0	0.84	0.9
Myoinositol	0	0.84	0.9
PC (36:1)	0	0.84	0.9
Threonate	0	0.85	0.9
Glutathione	0	0.85	0.9
Leu-Val	0	0.89	0.94
Phosphocreatine	0	0.89	0.94
4-Imidazoleacetate	0	0.89	0.94
Cytidine triphosphate	0	0.89	0.94
Indole-3-acrylate	0	0.9	0.95
1-Hydroxy-2-naphthoate	0	0.91	0.95
Sulfolactate	0	0.93	0.97
7-Methylxanthine	0	0.93	0.97
N-Acetylglutamate	0	0.94	0.97
Lyso-PC (18:1)	0	0.94	0.97
Deoxyinosine	0	0.95	0.97
2-Hydroxyglutarate	0	0.96	0.98
Diethanolamine	0	0.96	0.98
Creatinine	0	0.97	0.99
Tryptophan	0	0.98	0.99
Thymine	0	0.98	0.99
Leu-Leu	0	0.99	1
Carnitine (16:1)	0	1	1
Isoleucine	0	1	1
