# Supplementary material for: Conservation and divergence of metabolic phenotypes between patient tumours and matched xenografts
Source: Nat Metab. 2025 Jul 29;7(8):1703–13. doi: 10.1038/s42255-025-01338-2 (PMC12373500; doi:10.1038/s42255-025-01338-2)
Supplement: Supplementary file 3 — Metabolomics source data relevant to Figs. 2 and 3. [file 42255_2025_1338_MOESM3_ESM.xlsx]

## Sheet: Batch1 sample_info
Sample	Human/PDX	Patient	Primary/LN/Met.for.ANALYSIS	CategoricalSite	Bin.BRAF	BRAF.Mutation.(specific.if.known)	Pigment.Status	Sex
M481	Human	M481	In-transit	Skin	BRAF Mutant	V600X	None	Male
M481 AB1752	PDX	M481	In-transit	Skin	BRAF Mutant	V600X	None	Male
M487	Human	M487	Metastasis	Skin	BRAF Mutant	V600X	Pigmented	Male
M487 AB2641	PDX	M487	Metastasis	Skin	BRAF Mutant	V600X	Pigmented	Male
M405	Human	M405	LN	Regional	WT	WT	Pigmented	Male
M405 AB1780	PDX	M405	LN	Regional	WT	WT	Pigmented	Male
TX13	Human	TX13	LN	Supraclavicular	BRAF Mutant	V600E	Pigmented	Male
TX13 NB1993	PDX	TX13	LN	Supraclavicular	BRAF Mutant	V600E	Pigmented	Male
TX16	Human	TX16	LN	Preauricular	WT	WT	Pigmented	Male
TX16 NB4127	PDX	TX16	LN	Preauricular	WT	WT	Pigmented	Male
TX19	Human	TX19	LN	Inguinal	BRAF Mutant	V600E	Pigmented	Female
TX19 NB5606	PDX	TX19	LN	Inguinal	BRAF Mutant	V600E	Pigmented	Female
TX23B	Human	TX23	LN	Axilla	WT	WT	None	Male
TX23B NB7386	PDX	TX23	LN	Axilla	WT	WT	None	Male
TX26	Human	TX26	LN	Axilla	WT	WT	Pigmented	Female
TX26 NB7492	PDX	TX26	LN	Axilla	WT	WT	Pigmented	Female
TX30	Human	TX30	Metastasis	Adrenal	BRAF Mutant	V600E	None	Female
TX30 NB8782	PDX	TX30	Metastasis	Adrenal	BRAF Mutant	V600E	None	Female
TX36	Human	TX36	LN	Obturator	WT	WT	None	Female
TX36 AB1036	PDX	TX36	LN	Obturator	WT	WT	None	Female
TX37	Human	TX37	Primary	Trunk	BRAF Mutant	V600K	None	Female
TX37 AB1091	PDX	TX37	Primary	Trunk	BRAF Mutant	V600K	None	Female
MP2B	Human	MP2	In-transit	Skin	WT	WT	Pigmented	Male
MP2b NB3106	PDX	MP2	In-transit	Skin	WT	WT	Pigmented	Male
MP5	Human	MP5	Primary	Skin	WT	WT	None	Male
MP5 NB4131	PDX	MP5	Primary	Skin	WT	WT	None	Male
MP4A	Human	MP4	In-transit	Skin	BRAF Mutant	V600E	None	Male
MP4a NB4137	PDX	MP4	In-transit	Skin	BRAF Mutant	V600E	None	Male
MP6	Human	MP6	Metastasis	Parotid	WT	WT	None	Male
MP6 NB6628	PDX	MP6	Metastasis	Parotid	WT	WT	None	Male
MP8B	Human	MP8	LN	Inguinal	BRAF Mutant	V600E	None	Female
MP8B NB7888	PDX	MP8	LN	Inguinal	BRAF Mutant	V600E	None	Female
MP9F	Human	MP9	LN	Cervical	BRAF Mutant	V600K	Pigmented	Male
MP9F NB7907	PDX	MP9	LN	Cervical	BRAF Mutant	V600K	Pigmented	Male
MP10A	Human	MP10	Metastasis	Intramuscular	WT	WT	None	Male
MP10 AB2147	PDX	MP10	Metastasis	Intramuscular	WT	WT	None	Male

## Sheet: Batch1 metabolomics
sample	1-Aminocyclopropanecarboxylate	1-Hydroxy-2-naphthoate	1-Methyladenosine	1-Methylhistidine	2',4'-Dihydroxyacetophenone	2,5-Dihydroxybenzoate	2-/3-Phosphoglycerate	2-Deoxyglucose	2-Hydroxy-4-(methylthio)butanoate	2-Hydroxybutyrate	2-Hydroxyglutarate	2-Hydroxyphenylacetate	2-Mannosyl-3-phosphoglycerate	2-Methylmaleate	3-(2-Hydroxyphenyl)propanoate	3-(4-Hydroxyphenyl)pyruvate	3,4-Dihydroxyphenylacetate	3-Hydroxybutyrate	3-Hydroxycarnitine (16:0)	3-Hydroxycarnitine (4:0)	3-Hydroxycarnitine (5:0)	3-Hydroxycarnitine (6:0)	3-Hydroxycarnitine (8:0)	3-Hydroxymethylglutarate	3-Hydroxypyruvate	3-Methoxytyrosine	3-Methylhistamine	3-Sulfinoalanine	4-Acetamidobutanoate	4-Coumarate	4-Guanidinobutanoate	4-Hydroxybenzoate	4-Imidazoleacetate	4-Pyridoxate	5-Methylcytosine	6-Phosphogluconate	6-Phosphonogluconolactone	7-Methylxanthine	Acetoin	Acetylacrylate	Acetylaminoadipate	Acetylcarnitine	Acetyl-CoA	Adenosine	Adenosine diphosphate	Adenosine diphosphate ribose	Adenosine monophosphate	Adenosine triphosphate	Adenylsuccinate
M481	7.63691	5.53641	5.9369	7.39808	6.91053	5.59277	6.96901	6.74568	5.92499	8.19375	7.96997	6.29914	7.58937	7.9035	7.11221	5.46502	5.63425	7.4001	7.81806	8.48707	7.4627	7.00398	7.0785	8.0075	6.821	5.40463	6.86698	5.97046	7.38541	5.71456	7.03637	5.74871	5.53958	5.58962	6.42966	6.16914	5.18159	7.04916	6.59528	6.73731	7.44822	10.0694	5.59816	8.46564	8.25307	6.75865	9.09981	7.36295	6.33229
M481 AB1752	7.86663	6.39928	6.59364	8.21706	6.93832	5.59277	6.65817	7.20513	6.22613	7.91972	8.058	6.29914	7.18652	6.86464	7.49531	6.3873	6.34505	8.20111	7.3761	8.44991	7.84484	6.94755	7.07936	7.84026	7.17012	5.40463	6.70957	5.97046	6.14594	6.4996	7.9338	6.58507	6.10301	6.26834	7.45627	5.54407	5.18159	6.01208	6.59528	6.58038	7.00414	9.96124	5.59816	9.4257	7.87392	7.11271	8.57476	7.01635	6.09343
M487	7.66506	5.53641	5.78596	8.07757	10.3834	5.59277	6.94253	6.74654	6.06171	7.529	8.01055	6.29914	7.79924	7.44571	7.28158	6.70229	5.63425	6.93275	7.46811	8.01029	7.83819	7.04921	7.03137	7.59932	5.98581	5.93883	6.93746	5.97046	6.14594	5.71456	7.14947	8.08966	6.0451	5.58962	6.83338	7.43412	6.97545	6.80624	6.59528	7.07122	7.4679	9.77779	6.18954	8.82006	7.97179	7.02631	8.92753	7.36848	6.20635
M487 AB2641	7.72461	5.53641	5.78596	8.14581	7.3654	5.59277	6.54959	6.72058	5.75113	7.39556	8.33076	6.29914	6.79224	7.83825	7.04972	6.20611	6.70092	7.8204	7.18194	8.24738	7.91894	7.32307	7.39512	8.05816	6.76418	6.26312	6.04664	5.97046	6.14594	6.04959	8.04035	5.74871	6.25635	5.58962	6.85319	6.46055	5.7426	6.01208	6.59528	6.58038	7.41199	10.0826	5.59816	8.08508	7.67097	6.72313	8.46933	7.34015	5.38814
M405	7.70253	5.53641	5.78596	7.39504	7.18411	5.59277	6.20331	6.6861	6.0149	8.18631	7.83773	6.29914	7.39547	7.81375	7.34367	5.46502	5.63425	7.90449	7.54609	8.70643	7.30895	7.35777	7.25171	7.88731	6.56629	5.40463	7.26135	5.97046	6.14594	5.71456	7.06999	5.74871	6.1085	5.58962	6.10955	5.84258	5.18159	6.01208	6.59528	6.58038	7.18967	10.1367	5.96453	8.26431	7.83834	6.31431	9.15717	7.04651	6.46773
M405 AB1780	7.53784	6.07964	5.78596	7.97693	6.93409	5.59277	6.91329	6.70446	5.87476	7.39892	8.17635	6.29914	7.25056	8.08039	7.34362	5.46502	5.63425	7.58917	7.88543	8.63499	7.66155	7.35248	7.2437	7.86586	6.89169	5.40463	6.91249	5.97046	6.14594	5.71456	7.31738	5.74871	6.32231	5.58962	6.10955	5.91075	5.18159	6.01208	6.59528	6.58038	7.47741	10.2298	5.59816	7.95955	7.99306	6.46285	8.96379	7.51965	6.25084
TX13	7.76	5.53641	5.78596	8.45529	7.5198	5.59277	6.85544	6.78192	6.35768	8.0535	8.46905	6.29914	7.41715	7.18441	7.7307	6.3316	5.63425	8.48274	7.83531	8.93515	7.49873	7.11452	6.92156	7.20192	5.98581	6.0712	7.18044	6.77333	6.14594	5.71456	7.06565	6.474	5.53958	5.58962	6.10955	5.85253	5.18159	6.78037	6.59528	6.58038	7.19418	9.98221	5.76884	8.19762	7.63953	6.32752	9.01085	6.59483	6.1258
TX13 NB1993	8.06441	6.21552	5.78596	8.54719	6.76037	5.59277	6.55434	6.75731	5.49765	7.56115	8.5817	6.29914	7.39582	7.68275	7.28946	6.18936	5.63425	7.9681	7.58971	8.01462	7.52665	7.07954	6.94673	7.57745	5.98581	7.25479	7.01801	6.37912	6.14594	6.14998	7.8238	5.74871	6.19604	5.58962	6.71075	5.69093	5.18159	6.01208	6.59528	6.58038	7.22514	9.97099	5.59816	8.4131	7.30926	7.04973	8.90952	6.40069	6.00788
TX16	7.66058	5.53641	6.54966	8.54182	6.82662	5.79198	7.61394	7.08949	6.17269	8.49889	7.75055	6.29914	7.05297	7.79496	8.03977	6.89103	5.63425	8.27714	7.70223	8.5892	7.52336	7.19149	7.36923	7.47631	7.14413	5.40463	8.14963	6.60503	7.61338	5.71456	7.37039	6.04721	6.41146	6.21441	6.10955	6.42156	5.98049	7.78492	6.59528	7.26288	7.34233	9.7942	5.74031	9.08086	7.51468	6.80423	8.8654	6.62493	4.94693
TX16 NB4127	7.78584	6.14743	5.90138	8.02733	6.95232	5.59277	6.58492	7.0261	6.25236	7.5763	8.44946	6.29914	7.08811	7.96704	7.38902	6.11616	5.63425	7.60564	7.60692	8.2759	8.0465	6.88246	6.90265	7.97161	7.09605	7.13497	7.0984	6.60342	6.14594	5.71456	7.81014	5.74871	6.73083	5.73243	7.24887	5.88206	5.18159	6.01208	6.59528	6.60428	7.5878	10.0294	5.59816	8.17791	7.52713	6.47869	8.3407	7.06924	5.73841
TX19	7.71663	5.53641	5.78596	7.83572	7.20176	5.59277	6.73361	6.82105	6.33838	8.29344	7.76008	6.29914	7.18489	8.04124	7.33461	6.36364	5.63425	8.08648	7.94989	8.4974	7.19217	7.2408	7.26713	7.74774	7.22926	5.40463	7.58019	5.97046	6.14594	5.71456	7.03346	5.74871	5.53958	6.39934	6.10955	6.11715	5.18159	6.88954	6.77969	7.5896	7.2441	9.97817	5.59816	8.65593	7.72831	6.88499	8.90606	7.08837	5.00763
TX19 NB5606	7.579	5.99001	5.78596	8.21714	6.95025	5.59277	6.81689	5.80368	6.83413	7.81965	8.05746	6.29914	7.10273	7.5399	8.56237	6.32643	6.72456	7.36819	7.70915	8.0541	8.10994	6.96522	7.12189	7.85404	6.57956	7.07696	8.1764	5.97046	6.14594	5.71456	8.2643	5.74871	6.82852	5.58962	6.93273	6.32502	5.74299	6.01208	7.24721	6.58038	7.4379	9.91359	5.7514	8.32471	7.74776	7.15489	8.41871	7.43179	5.53614
TX23B	7.55547	5.53641	6.71174	7.4859	7.00245	5.59277	6.83224	6.72263	6.6114	8.69421	10.0819	6.29914	6.82735	7.08665	7.23701	5.46502	5.63425	8.39973	7.6582	8.54199	7.26427	7.30567	7.12969	8.14584	5.98581	5.40463	6.6576	6.98293	6.14594	5.71456	6.94171	5.74871	5.53958	5.58962	6.94684	6.25616	5.18159	6.7413	6.59528	6.58038	7.47161	9.95847	6.27198	9.00242	7.75275	6.567	8.80079	6.83588	5.63544
TX23B NB7386	7.57413	6.30408	5.78596	7.90323	7.13397	5.59277	6.89857	7.03928	6.44403	7.76411	10.0198	6.29914	6.8921	7.61022	7.31929	6.3831	6.05456	7.92754	7.77278	8.75534	7.36767	6.65235	6.74452	8.03451	5.98581	5.40463	7.54544	5.97046	6.14594	5.71456	8.32079	6.15825	7.03178	5.97022	6.74343	6.14519	5.18159	6.01208	6.59528	6.58038	7.0778	10.0373	5.59816	9.06786	8.08928	7.39069	9.03038	7.48713	5.81071
TX26	7.77683	5.53641	5.78596	8.68869	6.83229	5.59277	7.03328	6.69264	6.32986	7.95179	8.02321	6.29914	7.81583	7.28267	7.56808	6.10705	5.63425	7.99341	7.78797	8.64509	7.59154	7.16417	7.36076	7.18092	6.33866	5.45777	6.72511	6.02759	6.9602	5.71456	6.6095	5.74871	5.53958	5.73801	6.10955	6.05394	5.45587	7.2583	6.59528	6.58038	7.55052	10.0386	5.59816	8.86552	7.96134	6.22641	9.00668	7.19539	6.32301
TX26 NB7492	7.8909	5.90433	5.78596	8.50479	6.78477	5.59277	7.08287	6.15463	4.97643	7.57882	8.23014	6.29914	7.21352	7.68298	6.99125	5.46502	6.40882	8.74128	7.4241	9.28645	8.47468	7.0806	6.93358	7.41478	5.98581	6.47871	6.92838	6.2823	6.14594	5.71456	7.44761	5.74871	6.27085	5.58962	6.10955	6.33656	5.84318	6.01208	6.59528	6.58038	7.69924	10.2613	5.59816	8.38802	8.18464	6.72998	8.71786	7.94169	6.33742
TX30	7.90836	5.53641	6.0201	7.45666	6.64222	5.59277	7.20429	6.97702	6.59423	8.3925	7.90132	6.29914	7.16659	6.99494	7.38968	5.46502	5.72721	8.48663	8.95069	9.01939	7.66105	7.24501	7.25765	8.04302	5.98581	5.40463	6.04664	6.72882	6.14594	5.71456	6.42712	5.74871	5.53958	5.61075	7.0545	6.33287	5.66782	6.56252	6.66736	6.58038	8.43131	9.94381	6.65342	7.99728	8.36504	5.75483	8.72568	8.02203	6.64522
TX30 NB8782	7.91764	6.26299	6.60049	8.02812	7.02502	5.59277	6.90107	7.11531	6.15589	7.91812	8.34502	6.29914	6.9422	7.22522	7.32248	6.29965	6.79268	8.21743	8.33918	8.61773	7.95933	7.33715	7.46675	8.01196	6.89582	5.63134	6.46543	6.36701	6.14594	5.71456	8.04883	6.50539	5.89354	6.02076	7.32533	6.04452	5.18159	6.01208	6.59528	6.58038	7.60974	10.0086	5.59816	7.95437	7.84652	6.25008	8.05523	7.71581	5.94395
TX36	7.50905	5.53641	5.83843	8.544	6.74881	5.59277	7.0965	6.56639	5.90519	8.29705	8.344	7.40102	7.70873	7.43337	7.6175	6.16298	5.63425	8.32553	8.25218	8.99257	7.89649	7.59334	7.61231	7.92305	6.49883	5.40463	7.60928	5.97046	6.89037	5.71456	7.52693	5.74871	5.53958	6.13878	6.28149	6.77228	6.25206	7.2225	6.59528	7.29172	7.3866	9.83899	6.25378	8.17359	8.07573	7.21914	8.89216	7.45627	6.07104
TX36 AB1036	7.95406	6.31916	5.86111	7.91531	6.79332	5.59277	7.19154	6.7593	5.49982	7.41329	8.50076	6.29914	7.73072	7.74125	7.09345	6.24585	6.21241	7.8638	7.73478	8.15419	8.00185	7.13684	7.23558	7.96161	6.75326	5.40463	7.02209	5.97046	6.14594	5.71456	7.12696	5.8593	5.53958	5.75766	6.36456	6.36934	5.18159	6.01208	6.59528	6.58038	7.74703	9.86836	5.59816	7.98321	8.38883	7.67907	9.13635	7.75551	6.58499
TX37	7.75438	5.53641	6.27908	8.98112	6.73522	5.59277	7.28542	6.91667	6.36485	8.38006	8.89897	6.61951	6.91389	7.01016	7.56945	5.46502	5.63425	8.29282	8.0852	8.45661	6.93361	7.11932	7.08771	7.53299	5.98581	5.40463	6.86852	6.30728	6.14594	5.71456	6.77866	5.74871	5.53958	5.96616	6.10955	6.28611	5.60508	7.03826	6.59528	6.58038	7.77862	9.60469	5.85338	8.99738	8.02798	5.99071	9.10086	7.05995	6.47644
TX37 AB1091	8.13136	6.65009	6.13378	8.68489	7.44061	5.59277	6.56995	7.00422	5.93263	8.02229	8.84557	6.29914	7.26586	7.45359	7.39178	7.12606	6.79996	8.62609	7.43081	8.38439	7.29536	6.55312	6.69405	7.70789	5.98581	5.7331	7.14967	5.97046	6.14594	6.36502	8.2644	6.572	6.89117	6.24596	7.03685	5.59506	5.18159	6.01208	6.59528	6.66601	7.11555	9.81588	5.59816	9.43348	8.24148	6.18624	9.03933	7.72691	5.94789
MP2B	7.65906	5.53641	5.78596	8.45454	8.75395	5.59277	6.84163	6.65531	4.97643	8.06376	8.28862	6.29914	7.28084	8.08347	7.25703	5.46502	5.63425	7.39192	6.63831	7.57266	7.48674	6.7258	6.7686	7.47983	7.68295	5.40463	7.4993	6.95231	7.33882	5.71456	7.41509	7.88384	6.5978	5.58962	6.10955	6.7014	5.18159	6.78756	6.59528	7.33429	7.19925	9.74674	5.59816	8.41079	7.88808	6.70894	8.9255	7.62186	4.90294
MP2b NB3106	7.83885	5.53641	5.78596	7.718	6.82197	5.59277	6.64781	6.5612	5.59256	7.06952	8.02799	6.29914	7.23655	7.32312	7.07118	5.46502	5.63425	7.17874	7.40564	8.37272	7.96672	6.90512	6.98283	7.60507	5.98581	6.68267	6.65104	6.28717	6.14594	5.71456	7.78137	5.74871	6.58079	5.58962	6.10955	6.08122	5.18159	6.01208	6.59528	6.58038	7.33492	10.241	6.31352	7.41376	7.80663	6.92172	8.98734	7.20912	6.23247
MP5	7.7435	5.53641	5.90748	9.02407	8.02995	5.59277	7.25112	6.66501	5.96141	7.9184	8.21135	6.29914	7.44528	7.72185	7.23847	5.46502	6.64639	7.83471	7.23026	8.46305	7.71219	7.0131	7.04878	7.61369	6.35588	5.57916	7.01215	5.97046	6.14594	5.71456	7.62577	6.88513	6.4389	5.9624	6.10955	6.42226	5.64099	6.36533	6.59528	6.58038	7.74363	9.83513	5.91319	9.09044	8.20597	6.79199	9.03985	7.61594	6.25278
MP5 NB4131	8.04687	6.4914	6.85905	8.23662	6.65985	5.91925	6.68445	7.30927	7.07585	8.32618	8.19097	6.29914	6.79897	6.5689	8.26006	6.80463	6.63222	8.21606	7.8561	8.20441	7.57344	6.86353	6.86567	7.52714	7.77045	6.3241	6.87278	6.14055	6.14594	6.18886	8.16417	6.62394	6.8902	6.46498	7.68567	5.51499	5.18159	6.01208	6.60917	6.58038	7.14959	9.78118	5.59816	9.28737	7.25264	7.03815	8.32237	6.43884	5.27684
MP4A	7.82631	5.53641	5.78596	9.19056	6.85285	6.0319	6.39938	6.48225	6.04596	7.82482	8.22782	6.29914	6.71601	7.49566	7.52597	6.3761	5.63425	7.77998	7.8693	7.86666	7.47779	6.74715	7.26223	7.75745	6.53857	5.40463	6.73755	6.44762	6.32315	5.71456	7.63497	5.74871	6.22236	6.76156	6.64566	5.53764	5.18159	6.31741	6.59528	7.01054	7.29491	9.88767	5.59816	8.77571	7.47142	6.6013	8.34283	7.10881	4.90294
MP4a NB4137	8.3675	5.83832	5.94582	8.47107	6.45229	5.59277	6.41418	6.71134	6.11641	7.65681	7.47919	6.29914	7.17471	7.06836	7.52246	6.0884	5.63425	7.89483	7.2311	8.47368	7.65564	6.60194	5.90673	7.21605	5.98581	5.50613	7.09978	5.97046	6.14594	5.71456	7.78368	5.74871	6.16998	5.96256	6.90556	6.14732	5.18159	6.01208	6.63329	6.58038	7.58146	9.70376	5.59816	8.35511	7.96594	6.83319	8.90588	6.79375	6.15244
MP6	7.72644	5.53641	6.61925	8.15961	6.97255	5.59277	6.42391	6.81487	6.18677	8.51508	8.00638	6.29914	6.84101	7.58229	7.62513	6.37712	5.63425	8.13024	7.97223	9.03853	7.4847	7.59827	7.53571	8.06597	6.29314	5.40463	6.3774	5.97046	7.21048	5.71456	7.14905	5.74871	5.53958	6.003	6.10955	5.23743	5.18159	6.87606	6.59528	6.58038	7.25576	10.0184	5.59816	8.91303	7.56094	6.7343	8.89831	6.42918	5.64655
MP6 NB6628	7.50684	6.52649	6.1654	7.96471	6.59988	5.81218	7.03907	6.61191	6.54382	8.00877	8.00798	6.29914	7.02954	7.39008	7.72201	6.22474	5.63425	7.41129	8.20761	9.26842	7.86403	8.12234	8.30516	8.01656	5.98581	5.40463	7.35162	5.97046	6.14594	6.02651	7.68834	6.22134	6.40585	6.71785	6.44062	6.03613	5.18159	6.01208	6.59528	6.58038	8.22873	10.1397	5.59816	8.7635	8.3687	7.55369	9.05293	7.60728	6.46295
MP8B	7.88143	5.53641	5.79621	8.93929	7.34145	5.59277	6.28178	7.16856	5.94023	8.2545	8.0154	7.78348	7.16781	7.7645	7.39468	6.4316	5.63425	8.14988	7.90128	8.40064	7.05661	6.65265	6.98879	7.48733	6.60461	5.40463	6.94888	5.97046	6.33192	5.71456	7.26242	5.74871	5.53958	6.83331	6.10955	5.43045	5.18159	7.58178	6.59528	6.58038	7.24053	9.76777	5.59816	9.03109	7.64539	6.55594	8.93138	6.73635	4.90294
MP8B NB7888	7.70628	6.66509	6.12709	7.95263	6.83016	5.59277	6.87377	6.48338	6.25134	7.73459	7.87563	6.29914	7.17054	7.72935	7.8769	6.693	6.12068	8.4305	7.56267	8.46757	7.85531	6.97737	7.27274	7.9062	6.36962	5.40463	7.09072	6.77176	6.14594	5.73032	7.82893	5.74871	5.9016	6.66491	6.10955	6.18353	5.64052	6.01208	6.59528	7.11194	7.89172	10.241	5.59816	9.05559	8.14835	6.7655	8.60809	7.97329	6.05285
MP9F	7.8277	5.53641	6.47165	7.78329	6.85149	5.59277	7.33873	6.9328	5.60852	8.35984	7.72418	6.99691	7.11462	7.70211	7.24788	6.20119	5.63425	7.32527	6.96165	7.93135	7.57534	6.82809	6.89128	7.64727	6.86861	5.40463	7.59464	6.40363	6.14594	5.71456	6.93882	5.74871	6.11306	6.82696	6.10955	6.07309	5.18159	6.01208	6.59528	7.46301	6.94187	9.71337	5.59816	8.59792	8.06245	6.81109	8.59044	7.8054	5.21295
MP9F NB7907	7.80354	5.76817	6.06774	8.21424	7.32433	5.59277	6.74295	6.16848	6.04214	7.38498	7.80308	6.29914	7.30197	7.28474	7.70595	7.3456	6.31638	6.86378	7.20419	8.30352	8.51364	6.95856	6.88069	7.16663	6.32638	6.98842	7.98715	5.97046	6.14594	6.15328	8.12666	6.40187	6.71935	6.42456	7.10191	6.51983	6.00457	6.01208	6.59528	7.00134	7.52329	9.89366	5.59816	8.97625	7.96146	7.05298	8.88508	7.28565	6.28496
MP10A	7.71283	5.53641	6.50699	8.71592	6.98469	6.10516	7.86926	7.27795	6.04547	8.52802	7.54652	6.29914	8.01634	7.21383	7.16601	6.14754	5.63425	8.04138	7.59564	8.73721	8.0183	7.64448	7.61985	7.63737	6.9664	5.40463	7.50755	5.97046	7.12655	5.71456	7.2928	5.74871	5.87348	6.25497	6.10955	6.1172	5.18159	7.37796	6.65943	7.34564	7.30115	10.1726	5.59816	9.29266	8.29816	6.94336	8.65004	8.07312	4.90294
MP10 AB2147	7.97998	6.57902	6.46079	8.18521	7.10545	5.59277	6.76193	6.23474	6.27504	8.24666	8.3271	6.29914	6.90628	7.31898	7.90028	6.23101	5.91043	8.20289	6.90809	8.16512	7.92549	6.38433	5.87919	8.21952	5.98581	5.40463	6.89594	5.97046	6.14594	6.76557	7.78164	6.33454	6.05218	7.22817	6.76851	6.7087	5.18159	6.01208	6.59528	6.58038	7.87351	9.51015	6.09033	9.61812	8.20848	6.43923	9.03263	6.98744	5.61879
[truncated: 337 more columns]

## Sheet: Batch2 sample info
Tube	Tumor.Name	Passage	Mouse.ID
1	TX23A	1	NB7381
2	TX36	3	AB2898
3	TX37	1	AB1096
4	MP10	2	AB2887
5	MP10	6	AB8029
6	TX23B	3	AB1171
7	MP8A	0	MP8aHUM
8	TX13	5	AB7874
9	MP9F	3	AB2356
10	TX13	4	AB6667
11	TX13	6	AB8527
12	MP8A	2	AB0332
13	TX13	2	AB2322
14	MP9F	3	AB2360
15	TX37	3	AB4146
16	MP8A	5	AB2830
17	MP10	1	AB2146
18	TX13	6	AB8529
19	TX36	4	AB3331
20	TX19	3	AB2335
21	MP8A	4	AB2175
22	TX19	3	AB2334
23	MP10	6	AB8030
24	MP9D	2	AB0353
25	MP8A	5	AB2826
27	MP10	1	AB2147
28	MP8B	2	AB0337
29	TX23A	3	AB1167
30	MP8A	3	AB1181
31	TX13	3	AB3336
32	TX23A	5	AB3306
33	TX37	5	AB8275
35	TX13	6	AB8530
37	TX23B	6	AB3350
38	TX23B	4	AB2303
39	TX36	3	AB2900
40	TX36	2	AB2306
41	MP9D	6	AB4129
42	TX23A	4	AB2336
43	MP9F	2	AB0365
44	MP10	4	AB3932
45	MP10	3	AB3458
46	MP9F	3	AB2357
47	TX23B	6	AB3346
48	TX23B	3	AB1172
49	MP8A	6	AB3328
50	TX23A	2	AB0202
51	TX13	1	NB1993
52	TX19	6	AB6677
53	MP10	1	AB2148
54	MP9F	4	AB3318
55	TX23A	4	AB2338
56	TX13	0	TX13Hum
57	TX19	2	AB0197
58	MP9F	0	MP9FHum
60	TX37	1	AB1095
61	TX23B	4	AB2302
62	TX37	6	AB9174
63	MP9F	2	AB0362
65	TX23B	2	AB0208
66	TX13	4	AB6666
67	TX23B	4	AB2301
68	TX37	6	AB9173
69	TX37	5	AB8272
70	TX13	4	AB6668
71	MP10	4	AB3935
72	MP8A	4	AB2171
73	MP8A	2	AB0327
74	TX37	2	AB2905
75	TX13	2	AB2324
76	TX37	4	AB6688
77	TX23A	5	AB3307
78	MP9D	6	AB4130
79	TX19	3	AB2332
80	TX36	1	AB1038
81	MP8B	6	AB3314
82	TX23A	5	AB3309
83	TX23B	0	TX23bHum
84	TX36	2	AB2307
85	TX23B	1	NB7387
86	MP8A	3	AB1182
87	TX13	1	NB1992
89	TX23A	3	AB1166
90	MP10	5	AB6665
91	MP10	5	AB6661
92	TX23B	5	AB2907
93	MP8A	5	AB2829
94	MP9F	5	AB3770
95	MP9F	1	NB7907
96	MP9F	2	AB0361
97	TX23A	1	NB7382
98	TX19	6	AB6676
99	TX19	5	AB4144
100	MP9F	5	AB3768
101	MP9F	6	AB4134
102	MP8B	0	MP8bHum
103	TX23B	6	AB3349
104	MP8A	3	AB1184
105	MP10	5	AB6662
106	MP9D	1	NB7903
107	TX37	3	AB4147
108	TX13	2	AB2323
109	TX37	4	AB6690
110	TX37	0	TX37Hum
111	TX19	4	AB3462
112	MP9D	2	AB0355
113	TX23A	6	AB8747
114	TX37	5	AB8273
115	MP10	3	AB3460
116	MP9F	4	AB3316
117	MP10	2	AB2889
118	MP9F	6	AB4131
119	TX23A	2	AB0204
121	TX13	3	AB3340
122	MP8A	6	AB3322
124	TX36	6	AC001
126	TX13	3	AB3338
127	TX23A	6	AB8748
128	TX23A	1	NB7383
129	MP8B	2	AB0341
130	TX36	1	AB1036
131	MP8B	6	AB3313
132	TX23B	2	AB0207
133	TX36	4	AB3332
134	TX36	5	AB3775
135	TX23B	3	AB1174
136	TX19	5	AB4142
137	MP8B	1	NB7888
138	MP10	0	MP10Hum
139	TX23A	0	TX23aHum
140	TX36	6	AC002
142	TX37	2	AB2903
143	TX23B	2	AB0210
144	TX23A	2	AB0201
146	TX19	2	AB0196
147	MP9D	0	MP9dHum
148	TX36	0	TX36Hum
149	MP8A	6	AB3329
150	TX19	4	AB3464
151	TX37	2	AB2904
152	TX19	6	AB6678
153	TX36	3	AB2896
154	TX23A	6	AB8750
155	MP9F	4	AB3317
156	MP9D	2	AB0351
157	TX13	5	AB7871
158	MP9D	1	NB7901
159	TX13	5	AB7872
160	MP8A	4	AB2174
161	TX37	4	AB6689
162	TX37	1	AB1091
163	TX19	1	NB5612
164	TX23A	4	AB2337
166	TX19	0	TX19Hum
167	MP8B	2	AB0343
168	TX37	3	AB4149
169	TX36	4	AB3333
170	TX23B	5	AB2908
172	TX23A	6	AB6685
173	TX36	2	AB2308
174	MP9D	6	AB4128
175	TX23B	1	NB7386
176	TX36	6	AC003
177	TX19	5	AB4143
178	TX19	4	AB3461
179	MP8B	6	AB3315
181	TX19	2	AB0198
182	MP10	4	AB3931
183	TX23B	5	AB2910
184	MP9F	5	AB3767
185	MP10	3	AB3459
186	TX36	5	AB3771
187	TX19	1	NB5606
188	TX37	6	AB9171
189	MP8A	2	AB0326
190	MP10	6	AB8028
192	MP8A	1	NB7883
193	MP9F	6	AB4132
194	MP8A	1	NB7881
195	MP10	2	AB2890
196	TX23B	1	NB7388
197	TX23A	3	AB1168
198	MP4A	1	NB4136
199	MP4A	1	NB4137
200	MP4A	2	NB8317
201	MP4A	2	NB8319
202	MP4A	2	NB8320
203	MP4A	6	AB4116
204	MP4A	6	AB4117
205	MP4A	6	AB4118
206	MP5	1	NB4131
207	MP5	1	NB4132
208	MP5	1	NB4133
209	MP5	2	AB2346
210	MP5	2	AB2349
211	MP5	2	AB2350
212	MP5	6	AB8001
213	MP5	6	AB8002
214	MP5	6	AB8004

## Sheet: Batch2 metabolomics
sample	NB7381	AB2898	AB1096	AB2887	AB8029	AB1171	MP8aHUM	AB7874	AB2356	AB6667	AB8527	AB0332	AB2322	AB2360	AB4146	AB2830	AB2146	AB8529	AB3331	AB2335	AB2175	AB2334	AB8030	AB0353	AB2826	AB2147	AB0337	AB1167	AB1181	AB3336	AB3306	AB8275	AB8530	AB3350	AB2303	AB2900	AB2306	AB4129	AB2336	AB0365	AB3932	AB3458	AB2357	AB3346	AB1172	AB3328	AB0202	NB1993	AB6677
1-Aminocyclopropanecarboxylate	5.85289	7.64159	7.95055	7.59408	7.79975	7.24238	7.45779	7.67115	7.60143	7.76197	7.59934	7.49063	7.42806	7.56395	7.71164	7.43317	7.6827	7.65007	7.47486	7.4037	7.52774	7.3843	7.67621	7.54654	7.43114	7.54448	7.59365	7.35578	7.55569	7.28566	7.38046	7.85148	7.44918	7.35726	7.25985	7.52951	7.49883	7.33315	7.44933	7.71247	7.7464	7.62788	7.47176	7.41156	7.36213	7.55981	7.58925	7.8421	7.48114
1-Hydroxy-2-naphthoate	5.7483	5.8872	6.21245	6.17968	6.10012	5.94329	5.11681	5.41865	5.31466	5.89609	5.88	6.24592	5.40994	5.69173	5.90228	6.05431	6.205	5.68436	5.99483	5.37062	6.51914	5.64144	6.03003	5.93464	6.30674	6.09817	6.30179	5.64555	6.85162	5.50883	5.85507	5.90895	5.61136	5.92491	5.60846	5.89345	5.70659	5.19297	5.97501	5.2884	5.80069	6.04462	5.61604	5.84066	5.13486	6.42865	5.74602	5.11681	5.79277
1-Methyladenosine	6.63267	4.80715	5.60255	4.80715	5.72998	5.72537	4.80715	4.80715	4.80715	4.80715	4.80715	5.40793	4.80715	4.80715	6.10811	4.80715	4.80715	4.80715	4.80715	4.80715	5.61411	4.80715	5.92598	5.41369	5.5802	4.80715	4.80715	5.76994	4.80715	4.80715	5.73015	5.51559	4.80715	4.80715	5.52607	5.0987	4.80715	4.80715	6.26941	4.80715	5.87029	5.14816	4.90858	5.8401	5.55927	4.80715	6.09979	4.80715	4.80715
1-Methylhistidine	7.3428	6.82511	8.05725	7.54681	7.50187	7.73544	7.2191	7.56204	7.27141	7.32093	7.45916	7.21338	7.32181	6.97614	8.07994	7.15074	7.88343	7.46718	6.9302	7.4086	7.46266	7.06584	7.42845	7.74143	7.32529	7.467	7.41267	7.74867	7.43196	7.29072	7.15739	7.71677	7.45518	7.33712	7.47809	7.29129	7.58017	7.5283	7.3804	7.87484	6.94062	7.55502	7.1133	7.65725	7.77368	7.27091	7.61788	7.30592	7.33996
1-Phenylethanol	6.28291	7.53092	6.88469	7.0681	7.43936	6.96329	6.52578	6.55039	6.62092	6.46503	6.60531	6.63355	6.43644	6.80353	6.93789	7.295	6.67653	6.53117	6.97618	6.67579	6.70528	6.96464	6.96134	6.67286	7.26728	7.08199	6.62687	7.10405	6.31177	6.67285	7.48729	6.61696	6.62611	7.01612	7.30622	7.36741	7.40167	7.23572	7.53603	6.78852	7.53737	7.16306	6.28291	7.21398	7.16125	7.22021	7.19701	6.28291	6.67271
2',4'-Dihydroxyacetophenone	6.32433	6.26377	6.23784	6.18	6.00881	6.44921	7.0771	6.56749	6.43104	6.70014	6.42675	6.47993	6.4931	6.68541	8.02942	6.38886	6.13772	6.38068	7.24995	6.57173	6.49471	6.64757	6.00881	6.40754	6.3022	6.93278	6.45244	6.84615	6.66886	6.00881	6.23435	6.87062	6.00881	6.23362	6.31109	6.06893	6.19782	6.3764	6.31041	6.56619	6.00881	6.02252	6.29577	6.09597	6.37156	6.44349	6.26937	6.73068	6.10194
2-/3-Phosphoglycerate	4.55832	5.71376	4.55832	5.71834	7.78354	6.25373	5.56745	5.93632	6.03746	4.55832	5.70758	5.94057	4.55832	4.55832	5.58984	4.55832	5.86031	6.09147	6.30311	6.23357	5.87326	6.46523	7.33165	5.94826	5.77528	5.99505	6.08435	6.09278	4.55832	4.55832	6.21232	4.59775	5.9587	5.80134	4.55832	5.76917	6.20856	5.99597	5.74056	4.55832	7.30427	6.30016	6.10448	5.57388	5.96767	5.88612	4.55832	4.55832	5.84565
2-Deoxyglucose	6.68473	6.44132	6.59419	6.43868	6.27072	6.71249	6.71967	6.53879	6.36366	6.80844	6.22369	6.6128	5.88004	6.21089	6.28762	6.36969	6.36582	6.23555	6.43829	6.11638	6.84202	6.17146	6.23636	6.59712	6.58307	5.73825	6.69621	6.66116	6.79797	5.85213	6.48632	6.13932	5.43432	6.68907	6.77181	6.39683	6.59287	5.89256	6.61973	6.24787	6.34599	6.41964	6.13304	6.53583	6.73386	6.81467	6.68965	6.58005	6.45849
2-Hydroxy-4-(methylthio)butanoate	4.72663	4.72663	4.72663	4.72663	4.72663	4.72663	4.72663	4.72663	4.72663	4.72663	4.72663	4.72663	4.72663	4.72663	4.72663	4.72663	4.72663	4.72663	4.72663	4.72663	4.72663	4.72663	4.72663	4.72663	4.72663	4.72663	4.72663	4.72663	4.72663	4.72663	4.72663	4.72663	4.72663	4.72663	4.72663	4.72663	4.72663	4.72663	4.72663	4.72663	4.72663	4.72663	4.72663	4.72663	4.72663	4.72663	4.72663	4.72663	4.72663
2-Hydroxybutyrate	7.52379	7.03916	7.48157	7.37493	7.5596	7.51465	7.80639	7.29497	7.06989	7.33136	7.35591	7.56234	7.43084	6.95886	7.62228	7.46916	7.74372	7.33551	7.04916	7.1034	7.63288	7.13861	7.52115	7.50196	7.51222	7.76515	7.64489	7.49127	7.97468	7.97792	7.17217	7.71664	7.53374	7.42442	7.56615	7.18079	7.21754	7.46605	7.60844	7.25699	7.59044	7.33715	6.89221	7.35791	7.50817	7.35088	7.63495	7.17896	7.3052
2-Hydroxyglutarate	9.7148	8.57815	8.77478	8.2779	7.97974	9.77212	8.47643	8.35443	8.44338	8.29557	8.2899	8.38047	8.24266	8.36845	8.73942	8.23088	8.34732	8.22619	8.82899	8.1943	8.40129	8.08801	8.00253	8.47536	8.22071	8.18551	8.31924	9.66734	7.98776	8.2635	9.68781	8.73729	8.19107	9.83802	9.92977	8.62428	8.63042	8.62184	9.79137	8.26476	8.28215	8.20332	8.06914	9.75113	9.92338	8.43996	9.71447	8.33447	8.21499
2-Mannosyl-3-phosphoglycerate	7.13739	7.39271	7.00211	6.36073	5.32011	5.32011	6.73809	7.2802	7.2019	6.93211	6.8759	6.73434	7.2128	7.02749	7.19633	7.11263	6.36483	5.32011	6.54318	6.89146	6.3945	5.32011	5.32011	6.57364	7.04629	5.32011	5.32011	5.32011	5.32011	5.32011	6.88043	5.32011	5.32011	7.10524	5.32011	5.32011	7.04498	5.32011	7.01205	5.32011	5.32011	7.01446	7.389	7.32139	6.8585	7.68438	6.76789	7.13303	6.66363
3-(2-Hydroxyphenyl)propanoate	6.73316	6.41927	6.82439	6.52837	6.78753	7.49913	6.86618	7.13223	6.57099	7.41382	7.38734	7.00798	7.99629	6.81945	6.93053	7.82008	6.90985	7.07979	6.65462	7.06041	6.76206	6.87207	6.95971	6.75812	6.85326	7.45918	6.85984	6.58878	7.32636	8.79357	6.61885	7.02056	8.14237	7.74688	7.40417	6.60311	6.60168	8.30097	7.92906	6.67055	6.89322	6.32606	6.68785	7.61683	6.78205	6.56215	6.99393	6.69678	6.9995
3,4-Dihydroxyphenylacetate	4.70564	4.70564	4.70564	4.70564	4.70564	4.70564	4.70564	4.70564	4.70564	4.70564	4.70564	4.70564	4.70564	4.70564	5.97101	4.70564	4.70564	4.70564	5.68418	4.70564	4.70564	4.70564	4.70564	4.70564	4.70564	4.70564	4.70564	5.03506	4.70564	4.70564	4.70564	5.46828	4.70564	4.70564	4.70564	4.70564	4.70564	4.70564	4.70564	4.70564	4.70564	4.70564	4.70564	4.70564	4.70564	4.70564	4.70564	4.70564	4.70564
3-Hydroxybutyrate	7.46538	8.14673	7.99223	8.43971	7.1715	8.47048	7.71084	7.38337	7.94829	7.72881	7.81492	8.31658	7.60564	7.50902	8.42132	7.43162	8.49955	7.55778	7.78562	8.05323	8.47983	7.4985	7.13554	8.39632	7.94278	7.68435	8.49734	8.51675	8.88632	7.37724	7.90746	8.64847	7.83445	7.92071	8.00277	8.39753	7.31903	7.65982	7.5246	8.19163	7.58903	8.4724	7.48243	8.40748	8.4846	8.40372	7.82051	7.53028	7.64638
3-Hydroxycarnitine (16:0)	7.06062	7.43355	6.84118	6.60741	6.0414	7.41996	7.73536	6.45839	6.6983	6.85403	6.6476	7.43528	6.89456	6.60658	6.68405	7.07487	6.61174	6.39554	7.16503	7.26709	7.56882	7.3181	6.12705	7.02259	7.16124	6.34542	7.44518	6.9251	7.15807	6.5695	6.945	6.70539	6.57825	6.925	7.092	7.62407	7.46609	6.24556	6.35562	6.48854	6.0366	6.31978	6.50118	7.05394	7.16952	7.07706	7.12539	6.94134	7.35822
3-Hydroxycarnitine (18:1)	6.97311	7.42359	7.19011	6.71858	6.60811	7.42632	7.56926	6.62066	6.98595	6.86695	6.70791	7.24398	7.02256	6.78921	6.85749	7.03479	6.64759	6.49292	7.22875	7.27263	7.38416	7.15761	6.55812	7.10246	7.22791	5.99744	7.30239	6.85617	6.75211	6.80943	6.88469	6.99139	6.68598	7.05258	7.10854	7.54844	7.37521	7.00847	5.99744	6.78972	6.51839	6.53758	6.74208	7.15564	7.31191	7.12641	6.80606	6.77011	7.12871
3-Hydroxycarnitine (4:0)	7.54601	7.91971	7.76641	7.89556	7.01533	8.45662	8.17525	7.0243	8.04795	7.27526	7.27982	7.9399	7.38683	7.53637	7.73785	7.62396	7.88237	7.18728	7.48226	7.87341	8.0568	7.51923	6.96087	7.74049	7.97552	7.20254	8.05331	7.96722	7.39651	6.89106	7.91366	7.91798	7.41867	8.24076	8.31611	8.19	7.44006	6.93409	6.92428	8.3719	7.00013	7.79138	7.66432	8.44633	8.23739	8.03253	7.6268	7.20088	7.56141
3-Hydroxycarnitine (5:0)	6.99965	7.20128	6.71563	7.22686	7.16622	7.36834	6.27817	6.80568	7.78184	6.89664	6.80052	7.4603	7.03506	7.56483	6.57632	7.20106	7.22564	6.83971	7.44965	7.29927	7.29037	7.2754	7.07252	7.44065	7.22674	7.16317	7.19117	6.77611	6.52679	6.78129	6.93618	6.72329	6.82365	7.13658	7.08905	7.34615	7.13536	7.46783	7.25397	8.08183	7.22016	7.07327	7.47966	7.24465	7.17342	7.27095	7.29681	6.73691	7.57555
3-Hydroxycarnitine (6:0)	6.0081	6.62848	5.41571	5.90137	5.60885	6.45442	5.94254	6.29486	6.48302	6.47651	6.2846	6.33226	6.6228	6.23563	5.26021	6.14787	5.75668	6.28148	6.26769	6.21188	6.30788	6.19826	5.29314	5.9086	6.29324	5.38525	6.00516	5.93085	5.442	5.75208	6.07536	5.39289	6.15507	6.34987	6.28075	6.68542	6.60637	5.72674	5.65079	6.51058	5.24319	5.83691	6.06616	6.59176	6.04164	6.13417	5.86319	6.28319	6.20122
3-Hydroxycarnitine (8:0)	5.90953	6.64052	5.49974	6.05826	5.25449	6.51461	6.52053	5.88389	6.85723	6.1709	5.82781	6.5293	6.21329	6.48122	4.49704	6.2533	5.65069	5.84299	6.47345	6.47032	6.53316	6.44679	4.49704	6.17202	6.38359	5.29774	6.35492	6.08415	5.78105	5.51611	5.98342	5.44811	5.94326	6.38723	6.06738	6.86461	6.7802	5.71863	5.68548	6.66137	4.49704	5.75722	6.3024	6.47795	6.20797	6.32425	6.06307	6.32877	6.40224
3-Hydroxymethylglutarate	7.55216	7.81962	7.41315	7.8164	7.75619	7.9306	7.39951	8.01578	7.02139	7.79404	8.05283	7.58396	7.3955	6.99118	7.50185	7.42404	7.8206	8.25223	7.95331	7.55313	7.63536	7.40798	7.65166	7.21998	7.43319	7.69655	7.52231	7.8666	7.18622	7.48867	7.60454	7.63575	8.27192	8.00574	7.87755	7.79206	7.80791	7.11443	7.82653	7.08577	7.94348	7.70944	6.96712	7.97295	7.92406	7.58429	8.05999	7.26876	7.60366
3-Hydroxypyruvate	5.10344	5.74347	5.10344	5.10344	5.10344	6.39317	7.45569	6.18101	6.13151	6.67759	7.1965	6.70766	5.87335	6.16069	6.02114	5.11167	6.25469	6.60747	7.11695	6.21588	7.1336	6.51646	5.75079	7.29664	7.08272	6.02458	7.36563	6.59584	6.51977	7.43669	5.72356	6.36764	6.87904	6.50463	6.57232	6.78098	7.70971	7.09583	7.11245	6.02497	5.34895	6.59158	6.20578	6.20541	6.83859	7.54711	6.98339	5.10344	6.8047
3-Methoxy-4-hydroxymandelate	4.48874	4.48874	4.48874	4.48874	4.48874	4.48874	4.48874	4.48874	4.48874	4.48874	4.48874	4.48874	4.48874	4.48874	4.48874	4.48874	4.48874	4.48874	4.48874	4.48874	4.48874	4.48874	4.48874	4.48874	4.48874	4.48874	4.48874	4.48874	4.48874	4.48874	4.48874	5.16607	4.48874	4.48874	4.48874	4.48874	4.48874	4.48874	4.48874	4.48874	4.48874	4.48874	4.48874	4.48874	4.48874	4.48874	4.48874	4.48874	4.48874
3-Sulfinoalanine	4.86803	6.11916	5.89628	4.86803	6.2135	5.53935	4.86803	4.86803	4.86803	4.86803	5.43649	6.38397	5.75299	4.86803	4.86803	6.5621	6.03541	5.5276	4.86803	4.86803	6.5086	5.73212	6.12799	4.86803	6.36234	4.91952	6.36709	4.86803	5.92268	5.66018	5.57371	5.89635	4.86803	5.62254	6.04455	6.09822	4.86803	4.86803	5.46654	6.12895	6.39131	6.19937	4.86803	6.05452	5.69414	6.69735	5.4705	6.33223	4.86803
4-Guanidinobutanoate	7.66953	7.21284	8.30029	7.47297	7.4565	7.53545	7.00358	7.3106	7.97691	7.26041	7.34322	7.30474	7.13921	8.10293	8.228	7.53006	7.15384	7.42412	7.20195	7.82859	7.37083	7.96955	7.78306	7.20879	7.40738	7.33316	6.62424	7.01787	7.0546	7.3926	6.9791	8.30593	7.25777	7.78062	7.56619	6.98748	6.83078	7.49994	7.28077	7.0555	8.09822	7.34164	7.59236	7.41252	6.87043	7.25127	7.16704	7.3442	8.13973
4-Imidazoleacetate	6.76341	5.76111	7.00454	5.78081	6.86749	5.95057	5.56065	6.0858	5.67591	6.11227	6.20396	5.81348	5.92531	5.99323	6.81466	6.21447	6.29491	6.23418	5.6474	6.35582	5.62784	6.11181	6.64546	5.98376	5.89971	6.23583	5.83352	6.12204	6.23506	6.56499	5.91018	7.29259	6.20769	5.99636	6.01202	5.55746	5.85455	5.84685	6.8097	5.83426	6.55005	5.84169	5.85876	6.33785	5.75633	5.69	6.38772	5.98223	6.88816
4-Oxo-NAM	6.25699	6.42622	5.97058	5.70989	5.01317	6.37886	5.01317	6.84039	6.09707	6.65802	6.9966	6.55525	5.01317	6.27257	6.5182	6.11258	5.90802	6.93129	5.9369	6.52524	6.46908	6.12464	5.70613	7.13649	6.1656	5.70246	6.95517	6.24768	7.16163	5.92984	5.654	6.14611	6.04628	6.11697	5.81232	6.20907	6.13464	6.19602	6.21856	6.31064	6.35297	6.07738	6.03253	6.18293	6.31273	6.10822	6.61378	6.29264	7.35825
5-Methylcytosine	6.11974	6.18882	6.01615	6.03485	6.09655	6.03731	5.91205	6.28494	5.74147	6.22297	6.30796	6.58846	5.86964	5.77942	5.53041	6.0026	6.01824	6.089	5.86494	5.9751	6.70583	5.997	5.73149	6.55657	6.19581	6.11664	6.37722	6.3454	6.37912	5.97476	5.83222	5.75636	5.84983	5.49038	5.89989	6.045	6.23463	5.1973	6.45406	5.71642	6.07421	6.0023	5.80129	5.61613	6.01158	5.8264	6.22601	5.97307	6.43033
6-Oxo-NAM	6.39162	6.28902	6.47444	6.5875	6.54771	6.27265	6.4346	6.01575	6.36284	6.43787	6.69956	6.29874	6.75069	6.32355	6.31014	6.21658	6.2331	6.46812	6.34606	6.27567	6.52743	6.60515	6.6005	6.31812	6.30202	6.28895	6.32759	6.53357	7.10469	6.77358	6.41385	6.65553	6.19338	6.10297	6.37983	6.26473	6.15867	6.01575	6.31208	7.37563	6.71053	6.18866	6.69763	6.52449	6.32465	6.01575	7.36559	6.87062	6.65052
6-Phosphogluconate	5.99845	3.91298	3.91298	5.99095	7.2972	5.77389	3.91298	3.91298	6.56663	3.91298	3.91298	5.09897	3.91298	5.83638	3.91298	3.91298	6.30916	3.91298	5.24877	6.21257	3.91298	6.7559	6.85105	5.56221	5.28436	6.00538	5.63317	5.29635	3.91298	3.91298	6.18099	4.76663	3.91298	5.48842	3.91298	5.23817	5.14295	3.91298	3.91298	6.29071	6.79629	6.63688	6.85095	5.88483	5.62816	5.6426	4.99006	3.91298	5.6837
6-Phosphonogluconolactone	5.61104	4.7803	4.7803	5.50164	6.96192	4.7803	4.7803	4.7803	6.09326	4.7803	4.7803	4.7803	4.7803	4.7803	4.7803	4.7803	5.78958	4.7803	4.7803	5.71076	4.7803	6.32033	6.42452	4.7803	5.04218	5.46317	5.12918	4.7803	4.7803	4.7803	5.74522	4.7803	4.7803	4.7803	4.7803	4.7803	4.7803	4.7803	4.7803	5.82138	6.3407	6.21824	6.42856	5.25695	4.7803	4.7803	4.7803	4.7803	5.04732
7-Methylxanthine	5.08732	5.08732	5.08732	5.08732	5.08732	5.08732	7.40795	5.08732	5.08732	5.08732	5.08732	5.08732	5.08732	5.08732	5.08732	5.08732	5.08732	5.08732	5.08732	5.08732	5.08732	5.08732	5.08732	5.08732	5.08732	5.08732	5.08732	5.08732	5.08732	5.08732	5.08732	5.08732	5.8427	5.08732	5.08732	5.08732	5.08732	5.08732	5.08732	5.08732	5.08732	5.08732	5.08732	5.08732	5.08732	5.08732	5.08732	5.08732	5.08732
Acetylaminoadipate	7.08923	7.34083	6.98151	7.40993	6.73094	6.91623	7.1339	7.26979	7.50616	7.09847	7.12923	7.41741	7.32707	7.37454	6.97308	7.37983	7.42996	7.29808	7.44323	7.41713	7.35348	7.24499	6.52142	7.21532	7.40457	7.34259	7.50977	7.16092	5.88165	6.87476	7.60254	7.17054	7.21727	7.48197	7.46435	7.39754	7.60855	7.54288	7.01323	7.62322	7.13376	7.5939	7.33218	7.30606	7.2288	7.52667	7.20882	7.09141	7.23656
Acetylcarnitine	9.54584	9.49232	9.47064	9.38996	9.09542	9.77972	9.59298	9.28872	9.81463	9.40638	9.2894	9.74359	9.37695	9.70895	9.3169	9.70959	9.36799	9.21932	9.44255	9.69008	9.73584	9.55877	9.04146	9.57487	9.71611	9.00793	9.68547	9.49707	9.20203	8.72589	9.51589	9.39188	9.30972	9.84343	9.77648	9.59427	9.45945	9.3508	9.21743	9.72575	9.02714	9.28799	9.60198	9.81519	9.70426	9.73548	9.44355	9.38006	9.69907
Acetylcholine	8.11332	8.16613	7.81636	8.13464	7.95981	8.07139	8.1285	7.84896	8.61518	7.84563	7.7941	8.3292	9.03934	8.55831	7.66747	8.27264	8.17894	7.82304	8.20124	8.29676	8.20933	8.18229	8.05653	8.28203	8.09234	8.10719	8.01627	8.13299	7.67415	9.27951	7.99328	7.66636	8.8623	8.08914	8.15223	8.20611	8.23221	8.85627	8.29624	8.54347	8.15351	8.12777	8.40077	7.90547	8.08994	8.12671	8.31662	7.84373	8.31572
Adenosine	8.53978	7.78537	9.3767	8.98191	7.90058	8.69028	8.60349	7.5965	7.88563	8.0221	7.80857	8.70335	7.97573	8.44968	8.79407	8.32263	9.28842	7.56857	7.52391	7.16719	8.95274	7.62117	8.82806	6.75463	7.87332	9.15651	8.00239	8.11259	8.15954	8.33436	7.19877	8.87132	7.64879	7.89018	7.8717	7.32951	8.00864	8.01736	8.44044	7.52096	8.15526	9.27379	7.81597	7.68177	8.3288	8.01105	8.85476	8.34387	8.12713
Adenosine diphosphate	7.70291	7.50884	7.71615	7.39841	5.88804	7.73358	7.56157	7.67785	7.69763	7.25088	7.61221	7.80482	7.13933	7.45421	6.83337	7.16967	7.73105	7.88582	7.75965	7.53327	7.64116	7.52501	5.81827	7.4919	6.83476	7.23068	7.80757	8.06921	6.28484	6.39168	7.7928	7.56107	7.79431	8.10427	7.73438	7.58733	7.88862	7.6699	7.31917	7.29852	5.86288	7.6475	7.14562	7.54824	7.69953	7.6844	7.93574	6.56755	7.33397
Adenosine diphosphate ribose	6.54943	7.05524	5.66416	6.29622	6.46388	6.00436	6.07222	5.27326	6.12735	5.27326	5.7697	6.03905	5.27326	5.9989	5.79175	6.60367	6.45462	5.98183	6.72766	6.2906	6.1364	6.47444	6.49742	5.69732	6.59636	6.61389	6.39543	6.12898	5.27326	5.27326	6.34512	5.66177	5.96205	5.84328	5.27326	6.7956	7.04628	6.52064	6.44211	6.13741	5.27326	6.83601	6.51722	5.27326	6.19384	6.77215	6.08235	6.02513	5.71147
Adenosine monophosphate	8.75922	8.63747	8.91833	8.38452	7.09694	8.30905	8.49243	8.47656	8.2691	8.54115	8.45553	8.34314	8.4444	8.41403	8.79596	8.57592	8.68082	8.38887	8.30934	8.37252	8.40693	8.26925	6.8622	8.06668	8.25757	8.83752	8.52708	8.7039	7.13445	8.32675	8.82191	8.95686	8.4281	8.72321	8.75951	8.59559	8.69495	8.60995	8.34486	8.18496	7.00468	9.01332	8.55402	8.64522	8.86388	8.77034	8.72251	8.47689	8.13402
Adenosine triphosphate	6.3904	6.81298	6.92379	7.142	5.95695	6.89733	6.69181	7.20056	7.82919	6.33612	6.64619	7.31152	6.11529	7.2203	6.16459	6.09054	7.14004	7.37416	7.56968	7.3897	7.0633	6.74371	5.56109	7.00202	5.60158	5.56934	6.97527	7.51252	5.56109	5.56109	6.50871	6.2007	7.00663	7.66711	7.07232	7.0255	7.09679	7.45693	6.09876	7.51466	5.56109	7.12113	6.93542	6.28824	6.68249	6.79018	6.7857	5.56109	6.56032
Adenylsuccinate	6.41119	6.80008	5.72299	4.94494	5.79591	5.67011	4.94494	6.04836	6.06286	5.91195	5.95872	4.94494	6.13849	5.92383	6.39668	6.31058	4.94494	6.08864	5.73574	5.42146	4.94494	6.62071	5.45395	5.18517	6.39298	5.59962	4.94494	5.63858	4.94494	4.94494	6.38884	5.57111	6.04973	6.82897	6.50309	6.55644	6.06489	6.62778	6.087	5.77721	4.94494	6.40761	7.11032	6.96633	6.20147	6.57146	5.33151	4.94494	4.94494
Adipate	6.22322	6.51453	6.43801	6.6015	6.32121	6.39611	6.59622	6.72923	6.71888	6.65997	6.52012	6.5616	6.65254	6.61139	6.33422	6.54087	6.38202	6.45507	6.39569	6.48804	6.56786	6.18675	6.15862	6.40967	6.50956	6.26017	6.48196	6.28907	6.66562	6.48894	6.29699	6.43841	6.38169	6.2874	6.34062	6.21132	6.24421	6.51666	6.46376	6.82198	6.45196	6.30693	6.3379	6.15316	6.33447	6.53587	6.21776	6.63291	6.30965
ADP-ribose	6.53794	7.0884	5.65962	6.33538	6.47384	5.4221	6.04361	5.4221	5.95323	5.78177	5.9034	5.81435	5.4221	5.60013	5.50834	6.52888	6.42709	5.96898	6.79086	6.25886	6.14091	6.49038	6.53067	5.69815	6.64068	6.61937	6.42662	6.14017	5.4221	5.49657	6.31667	5.4221	6.05606	5.9879	5.4221	6.89509	7.11947	6.43347	6.49604	6.06591	6.0045	6.83303	6.45207	5.4221	6.21275	6.76771	6.18966	6.19338	5.53979
Agmatine sulfate	4.50847	4.50847	4.50847	4.50847	4.50847	4.50847	4.50847	4.50847	4.50847	4.50847	4.50847	4.50847	4.50847	4.50847	4.50847	4.50847	4.50847	4.50847	4.50847	4.50847	4.50847	4.50847	4.50847	4.50847	4.50847	4.50847	4.50847	4.50847	4.50847	4.50847	4.50847	4.50847	4.50847	4.50847	4.50847	4.50847	4.50847	4.50847	4.50847	4.50847	4.50847	4.50847	4.50847	4.50847	4.50847	4.50847	4.50847	4.50847	4.50847
Ala-Leu	5.97982	5.69688	6.09677	5.81478	5.94143	5.8123	5.41801	5.85218	6.51762	5.93741	6.00419	5.39216	5.91603	6.25242	5.89554	5.74609	5.80951	6.06003	4.68796	5.98097	5.39366	6.16257	5.72273	5.6562	5.38074	6.32056	5.53711	5.94444	4.68796	6.03893	6.61259	5.80008	6.22619	5.36062	5.80798	5.73452	5.69291	5.5668	6.10033	6.3698	5.85314	5.91375	6.26126	5.7878	5.76011	5.64134	6.05641	6.58074	6.31246
Alanine	8.42507	8.59137	9.10739	8.59561	8.74545	8.55103	8.5095	8.87058	8.69836	8.77259	8.67414	8.58959	8.70966	8.77519	8.81477	8.5831	8.664	8.68562	8.54104	8.69474	8.66301	8.52915	8.64261	8.49612	8.52084	8.52491	8.49323	8.40058	8.50919	8.59913	8.50955	8.738	8.57855	8.7922	8.58136	8.54625	8.56998	8.67916	8.50662	8.75181	8.85877	8.54264	8.62881	8.63491	8.51064	8.618	8.57588	8.82301	8.73576
Ala-Tyr	5.92287	5.45947	5.55582	5.15449	6.27197	5.24859	4.68708	5.4023	6.19771	5.68693	5.64907	4.68708	5.42335	6.08809	5.55647	5.47831	5.12783	5.67305	4.68708	5.47698	4.68708	6.02993	5.80778	5.47405	5.63757	5.58922	4.68708	5.49212	4.68708	5.3097	6.19943	5.25368	5.77805	4.68708	5.29441	5.52342	5.20765	4.68708	6.00519	6.28187	6.0829	5.48327	6.33636	5.50919	5.10855	5.21222	5.63938	6.0968	5.88233
Allantoin	7.46372	7.16645	7.2809	7.35068	7.33486	7.42078	5.41404	7.38676	7.13821	7.33094	7.25469	7.3716	7.02614	7.09353	7.17768	7.21919	7.45351	7.24526	7.40613	7.1282	7.51321	7.08891	7.33094	7.32437	7.3406	7.78945	7.48453	7.4966	7.77	6.74377	7.38241	7.29828	7.01148	7.32324	7.41674	7.24837	7.38587	7.14044	7.88932	7.08559	7.36675	7.26554	7.06301	7.37259	7.45059	7.49036	7.92026	7.33919	7.32772
Allothreonine	8.1473	8.45181	8.76612	8.35746	8.5906	8.09891	8.08116	8.52921	8.34693	8.63467	8.45004	8.19861	8.12006	8.33164	8.51993	8.2154	8.47799	8.48491	8.3379	8.19136	8.30436	8.24414	8.46111	8.33182	8.23299	8.36395	8.41546	8.13115	8.279	7.94253	8.24754	8.68381	8.32322	8.29454	8.12559	8.4125	8.38725	8.05303	8.23282	8.56344	8.56888	8.4119	8.29916	8.33295	8.12084	8.33636	8.32795	8.63797	8.38311
alpha-Ketoglutarate	7.23414	7.40273	7.51914	7.79811	7.19073	7.10347	7.4682	7.50745	7.59989	7.39616	7.31278	7.81003	6.86059	7.28871	6.80594	7.60036	7.77069	7.2868	7.90072	7.27198	7.75899	7.07189	7.1106	7.33705	7.53186	6.86544	7.64876	7.44836	7.01689	6.80116	6.83882	6.92568	7.26037	7.29247	7.41705	7.48975	7.5969	7.53662	7.28241	7.50329	7.24696	7.87754	7.01456	6.76592	6.91905	7.81642	6.92431	7.61174	7.1228
Aminoadipate	7.08893	7.38869	7.1878	7.64563	7.8128	6.88182	6.8706	7.09094	6.91987	7.01302	6.83673	6.71949	7.32379	6.79139	7.22474	7.14375	7.81841	7.11193	7.45533	7.21721	6.80128	7.17038	7.17782	6.90534	7.1015	7.50093	7.17683	7.17774	6.89223	7.11198	7.54765	7.3653	7.21328	7.32511	7.4273	7.42979	7.5713	7.05428	7.02952	7.69677	7.66063	8.02025	7.01881	7.40011	7.21171	7.21781	7.76841	7.20053	6.89178
Aminocaprylate	7.39041	6.96415	7.05297	7.08306	6.86573	6.8757	5.16914	6.69603	6.80226	6.74224	6.67756	6.92624	6.69456	6.79548	6.65007	7.20962	6.82659	6.74302	7.08891	6.72393	6.86904	6.72594	7.28886	6.94913	7.04384	6.93913	6.5167	6.69499	6.94407	7.23414	6.41217	6.97777	6.75267	7.04774	7.31994	6.98336	6.94769	7.09808	6.93343	6.99558	7.28728	6.75595	6.72356	6.87467	6.51755	6.91639	6.76029	6.81613	7.14768
Aminoisobutanoate	7.22583	7.45308	7.58028	7.45841	7.32662	7.20772	7.58245	7.65013	7.47244	7.54824	7.41995	7.29858	7.71316	7.4378	7.46633	7.23246	7.52143	7.52219	7.32129	7.37908	7.41559	7.22309	7.09076	7.506	7.19842	7.31801	7.40814	7.27687	7.43024	7.35765	7.18996	7.70235	7.42371	7.19707	7.21555	7.39991	7.21131	7.49414	7.464	7.74291	7.50472	7.44186	7.31683	7.31451	7.28273	7.39247	7.478	7.64583	7.28449
Anserine	4.89928	4.89928	4.89928	4.89928	5.56205	4.89928	4.89928	4.89928	4.89928	4.89928	4.89928	4.89928	4.89928	4.89928	4.89928	4.89928	4.89928	4.89928	4.89928	4.89928	4.89928	4.89928	4.89928	4.89928	4.89928	4.89928	4.89928	4.89928	4.89928	4.89928	4.89928	4.89928	4.89928	4.89928	4.89928	4.89928	6.23221	4.89928	4.89928	4.89928	4.89928	4.89928	4.89928	4.89928	4.89928	7.08745	4.89928	4.89928	4.89928
Arg-Ala	6.79617	6.76875	6.51779	6.75201	7.43049	6.21936	6.85896	6.51975	6.77126	6.35195	6.70637	6.91332	6.5525	6.88406	7.1088	7.34718	6.53566	6.70568	6.38645	6.38465	7.01529	7.36681	6.9891	6.35298	6.98984	7.12883	7.34506	6.62109	5.87922	6.75156	7.30284	6.5676	6.93532	6.60438	6.94371	6.79881	6.70496	6.90829	7.76023	6.43634	7.01645	7.22332	7.39408	6.9205	6.45288	7.39181	6.51185	6.1038	6.47339
Arginine	8.74811	8.42952	8.67175	8.65458	8.81619	7.98122	8.98129	8.4301	8.80046	8.5473	8.56731	8.47215	8.78085	8.42156	8.73977	8.47117	8.65186	8.65463	8.34401	8.73109	8.62298	8.65873	8.73943	8.76953	8.70538	8.78826	8.97495	8.71069	8.0954	8.57115	8.93793	8.7919	8.53642	8.46863	8.40556	8.40254	8.52738	8.63985	8.09378	8.50411	8.64509	8.83767	8.76252	8.46464	8.37724	8.61466	8.81617	8.45918	8.55444
Argininosuccinate	6.22684	6.34545	5.80909	6.20268	6.93529	5.67725	5.18382	6.5559	6.75701	6.26825	6.36312	5.8419	6.87044	6.21739	5.6211	6.28176	6.2035	6.74186	5.97755	6.52329	5.83587	6.34471	6.58724	6.14391	6.24654	5.60395	6.23864	5.89347	5.18382	5.92204	6.43646	5.32262	6.54031	6.30615	6.35829	6.30789	6.15606	6.72317	5.83743	6.63691	6.70665	6.49334	6.69116	6.15573	6.02528	6.54725	5.89208	6.09968	5.94009
Ascorbate	9.14189	9.28963	9.14351	9.02359	8.93792	9.16983	9.11966	9.30917	9.63446	9.27975	9.07914	9.20196	9.20303	9.55202	9.16157	9.16949	9.01307	9.22104	9.22479	9.43147	9.16596	9.04101	8.72065	9.2291	9.11672	8.82602	9.05463	9.07358	5.09121	5.24489	9.09769	8.99934	9.25131	9.14644	9.23224	9.25143	9.23055	9.40588	8.73769	9.43649	8.8961	8.82829	9.25357	9.02181	9.26912	9.21297	9.04362	9.14257	9.25699
Asparagine	7.95766	7.99066	8.26948	8.16263	8.37918	7.73071	8.18196	7.84797	7.7379	7.82325	7.80935	8.02339	7.60803	7.68597	8.08043	7.81533	8.25076	7.93995	7.86709	7.98337	8.14379	7.92871	8.19504	7.78057	8.03675	8.18477	8.05692	7.98682	7.7015	5.80089	8.05266	8.12162	7.36498	7.77671	7.76815	8.07514	7.9225	7.46673	7.85306	8.04474	8.26286	8.17957	7.81282	7.98437	7.83675	8.01975	8.04836	7.81879	7.89629
Aspartate	8.58967	8.99027	8.29303	8.9598	8.91639	8.48524	8.57179	8.82414	8.78854	8.6226	8.57797	8.63013	8.87823	8.74532	8.1686	8.94023	8.94258	8.81103	8.78732	8.72333	8.71512	8.52345	8.71577	8.78726	8.83541	8.46788	8.76398	8.61637	8.23506	8.73462	8.89358	8.26777	8.76686	8.77711	8.69796	8.91576	8.93945	9.07907	8.53757	9.07455	8.9071	8.95504	8.95816	8.68013	8.62292	9.00754	8.71596	8.62593	8.4589
Aspartylglycosamine	6.17359	5.48612	5.73281	5.99119	6.00211	5.81355	6.38159	5.72644	6.24951	5.48612	5.72649	6.2919	5.95349	5.48612	5.48612	6.03435	6.29133	5.65141	5.93346	5.62861	6.39717	5.53601	5.79428	6.00213	6.34558	6.17136	6.40174	6.09923	5.48612	5.48612	5.48612	5.57418	5.97765	5.48612	5.48612	5.48612	5.48612	6.05806	5.48612	5.48612	5.48612	6.32404	6.08736	5.48612	5.48612	6.29839	5.48612	5.48612	5.48612
Azelate	6.40843	6.59475	6.45495	6.60244	6.47211	6.46167	6.54003	6.91124	6.76528	6.76197	6.65289	6.63468	6.84359	6.77448	6.42884	6.5675	6.47844	6.62874	6.5815	6.59434	6.60854	6.3833	6.35452	6.54006	6.43829	6.41637	6.55768	6.42576	6.76248	6.71678	6.50892	6.58549	6.58821	6.48345	6.54503	6.40189	6.39719	6.72831	6.53495	6.99152	6.72228	6.34999	6.5898	6.38504	6.55801	6.60895	6.40742	6.98835	6.41841
Betaine	9.23488	9.1833	9.33305	9.20778	9.18027	9.36862	9.26825	9.40164	9.61086	9.36002	9.33676	9.1676	9.30052	9.63901	9.02911	9.38427	9.20803	9.26508	9.22411	9.34823	9.08321	9.25719	9.13093	9.35576	9.03234	9.27333	9.08542	9.1302	9.3983	9.60158	9.02354	9.18234	9.25124	9.0613	9.1676	9.10936	8.94676	9.27449	9.34321	9.56371	9.2644	9.07541	9.30283	9.00168	9.24684	9.05381	9.22854	9.32593	9.35967
Carnitinamide	5.52408	5.19592	5.49875	5.90984	6.18797	4.97917	4.94485	6.12622	4.94485	5.75901	6.35065	5.8554	5.85244	5.64943	5.99636	6.00968	6.4303	6.30336	5.47027	5.79028	6.73155	5.78164	6.87563	6.45753	6.32367	6.71417	6.91552	6.66193	7.14579	6.78756	6.5484	6.54628	6.82057	6.67487	6.50301	6.13997	6.48507	6.59242	7.25383	6.16508	6.47573	6.79029	6.42811	6.41966	6.17976	4.94485	7.09925	4.94485	4.94485
Carnitine	9.27629	9.44956	9.21539	9.31887	9.3329	9.2002	9.46239	9.57569	10.1262	9.53006	9.41403	9.66014	9.54365	10.0167	9.3716	9.60986	9.17502	9.5416	9.39754	9.79866	9.59324	9.68973	9.23657	9.50505	9.46375	9.14638	9.3157	9.12234	9.03227	9.21231	9.36127	9.17807	9.25014	9.45342	9.41888	9.37731	9.48199	9.62011	9.23057	9.96382	9.42821	9.25115	9.82586	9.38579	9.2523	9.5475	9.32461	9.29777	9.81148
Carnitine (12:0)	6.641	7.72471	6.95461	7.10567	6.02652	7.57213	8.15328	7.71556	8.03693	7.85265	7.65148	8.44126	7.57658	7.93731	6.4518	7.67072	7.0565	7.4729	8.14979	8.48118	8.52687	8.30468	6.37568	7.58294	7.64055	6.71227	8.1444	7.13882	7.78191	7.07369	6.78896	6.6249	7.17226	7.47505	7.39882	7.86652	8.02746	6.96496	7.00382	7.83838	6.02652	6.87061	7.71267	7.07598	7.2386	7.78328	7.04969	7.55217	8.49944
Carnitine (14:0)	7.8618	8.37412	8.2205	7.762	7.11291	8.42724	8.79214	8.29437	8.44139	8.28523	8.29715	8.99326	8.07724	8.42741	7.83106	8.34012	7.87812	8.0929	8.71618	8.95122	9.09366	8.80981	7.26516	8.289	8.36983	7.51427	8.82066	8.10256	8.33975	7.71974	7.70638	8.08876	7.83762	8.33678	8.04248	8.48866	8.58458	7.73779	7.7897	8.27703	7.3143	7.70116	8.22239	8.14141	8.339	8.43911	8.06563	8.04275	8.96193
Carnitine (16:0)	9.14805	8.91709	8.81487	8.43814	7.73041	9.06718	9.56777	8.49629	8.50868	8.58796	8.80317	9.56954	8.47141	8.5316	8.82459	8.95749	8.67981	8.30112	9.13525	9.23587	9.55192	9.25983	8.0395	8.87454	9.03675	8.44561	9.64609	9.26031	9.14276	8.10279	8.67155	9.00365	8.18152	8.6463	8.66938	9.05825	9.1241	8.15058	8.59094	8.29886	8.10753	8.42973	8.47763	8.65328	9.43872	9.0172	9.34527	8.65477	9.3609
Carnitine (16:1)	7.6662	8.16347	8.67129	7.76731	7.17583	8.32436	8.65151	7.95253	8.49079	8.04818	8.08473	8.75497	7.96264	8.34235	8.26649	8.20319	7.81417	7.78449	8.61485	8.68872	8.81687	8.38033	7.27121	8.1451	8.24849	7.5211	8.67424	8.11881	7.92017	7.49214	7.57527	8.57148	7.65157	8.34353	8.00453	8.30935	8.34731	7.96789	7.38224	8.33412	7.34223	7.64062	8.35559	8.09812	8.49786	8.36252	7.92326	7.71482	8.55659
Carnitine (17:0)	7.71427	7.07697	7.27315	6.56991	6.24985	7.51712	7.97309	6.59618	6.77076	6.90784	7.06016	8.04212	6.82585	6.73527	7.36628	7.3473	6.89458	6.46036	7.43148	7.2954	7.85321	7.43675	6.24985	7.10892	7.48595	6.9042	7.94318	7.70451	7.66116	6.81425	7.5271	7.49162	6.51193	7.00129	7.05465	7.19943	7.3581	6.24985	6.93744	6.57368	6.26286	6.56232	6.80168	7.01109	7.89524	7.3356	7.8458	6.98747	7.61893
Carnitine (20:0)	8.50603	6.81158	7.27298	6.60844	6.15901	8.06793	8.47638	6.21083	5.82465	6.45607	6.45907	8.28887	6.99273	5.82465	7.6664	7.83263	7.24206	6.27159	6.96294	6.89367	7.84655	7.58187	6.76457	7.12966	7.60755	7.5314	8.1122	8.35111	8.52578	6.83953	8.22369	7.67144	6.53594	6.86936	7.43667	6.84791	6.57914	6.51989	7.07647	5.82465	6.2412	6.59032	6.1824	7.13306	8.61875	7.26785	8.45039	7.11614	7.49407
Carnitine (3:0)	8.13558	8.32415	7.6784	8.35935	7.80072	8.20959	7.51178	8.58023	9.6392	8.49788	8.445	8.28377	8.66939	9.46344	7.43935	8.13295	8.14998	8.56652	8.57348	9.00194	8.20474	8.75004	7.61923	8.85653	7.87542	7.11167	7.9403	7.96407	7.13314	7.97541	7.79486	7.42326	8.48875	8.21644	8.1302	8.34208	8.53094	8.91566	8.18483	9.73483	7.49991	8.22123	9.12441	8.19861	8.14123	7.95502	8.08278	8.22003	9.17028
Carnitine (4:0)	8.35755	8.50442	8.13476	8.44492	8.0695	8.66897	8.73007	8.68908	9.22554	8.81742	8.73304	8.8239	8.72617	9.11932	7.67218	8.48466	8.51529	8.62587	8.6759	9.12838	8.91797	8.98751	8.12008	8.8775	8.55095	8.21776	8.64371	8.21893	7.81679	8.34051	8.5924	7.81172	8.71254	8.87878	8.60138	8.76235	8.68083	8.62328	8.21096	9.39721	8.09021	8.36211	8.91398	8.70304	8.55922	8.69679	8.21706	8.3818	9.06188
Carnitine (5:0)	7.42965	8.4119	6.97536	8.53865	8.20209	8.35559	7.4567	8.63195	9.40669	8.56166	8.87788	8.65842	8.42987	9.27527	6.51484	8.27963	8.50457	8.76465	9.21555	8.48624	8.62103	8.21204	8.15181	9.07199	8.10753	8.05901	8.21525	7.91997	7.44535	8.23157	7.78443	6.97879	8.62114	8.42226	8.06383	8.62114	8.81835	8.8428	8.21488	9.6242	8.22137	8.31705	8.96797	8.34225	8.16549	8.27278	8.19449	8.45143	8.67359
Carnitine (6:0)	7.28647	7.21397	6.55527	7.36819	6.36771	7.24409	8.08603	7.44477	8.02515	7.50648	7.21481	8.52377	7.46323	7.78332	5.91342	7.70387	7.16904	7.25469	7.86671	8.28854	8.57482	7.93924	6.31596	7.32499	7.70043	6.52906	8.29201	7.36848	7.37477	6.67534	7.33989	6.41227	7.10665	7.37683	7.30631	7.58209	7.91754	6.84931	6.70948	7.76905	6.30362	7.04763	7.60293	6.8255	7.29409	7.88462	7.16834	7.47329	8.41919
Carnitine (8:0)	6.031	6.71421	5.1491	6.82169	5.1491	6.73982	7.38658	6.97653	7.48199	7.01459	6.73527	7.78167	6.98171	7.26634	5.1491	6.95461	6.79195	6.8128	7.39197	7.76524	7.82268	7.55104	5.1491	6.80702	6.92868	6.16334	7.48868	6.68906	6.96591	5.1491	6.41159	5.1491	6.52506	6.90086	6.95216	6.98385	7.36308	6.42057	6.20149	7.32858	5.1491	6.4027	6.97539	5.1491	6.63731	7.30707	6.60758	7.19064	7.92898
Carnosine	5.93405	6.92017	6.64211	6.84294	6.55433	5.93405	6.7561	5.93405	5.93405	5.93405	5.93405	6.92116	6.39315	5.93405	6.465	6.63849	6.51579	5.93405	6.88249	5.93405	6.64703	5.93405	6.68305	5.93405	6.52572	6.48026	6.74478	5.93405	5.93405	5.93405	5.93405	5.93405	5.93405	5.93405	5.93405	6.13708	6.305	5.93405	5.93405	5.93405	6.76559	6.58289	5.93405	5.93405	5.93405	7.49287	5.93405	5.93405	5.93405
CDP-ethanolamine	6.82058	6.8836	6.81112	6.82311	6.71822	6.68908	6.91014	7.28247	7.43255	7.13996	7.16762	6.95063	7.28596	7.07288	7.1338	6.75161	6.95477	7.24831	7.02529	7.18888	6.9111	6.91819	6.34491	7.10025	6.66722	7.09043	6.88859	7.07164	5.7026	6.70495	7.44441	7.29175	7.19101	7.1986	6.95129	6.83676	6.95573	7.32111	6.74811	7.06207	6.53687	7.10632	7.18901	6.98076	6.87876	6.97108	7.02021	6.79964	6.88628
Citicoline	7.5147	7.15592	7.29386	7.0767	7.11313	7.43908	7.78617	7.27176	7.41401	7.39096	7.34165	7.57543	7.33425	7.16563	7.75324	7.07783	7.51814	6.98012	7.17284	7.40801	7.64016	7.07799	6.85082	7.34223	7.01889	7.80204	7.26533	7.72469	6.36501	7.06997	8.25396	7.99771	7.31788	7.70646	7.59289	7.36434	7.41591	7.03734	7.48025	7.0407	7.09037	7.2907	7.3486	7.62467	7.55262	7.19938	7.76099	6.88889	7.0371
Citrate/Isocitrate	7.78001	7.91228	6.86389	7.65682	8.25626	7.88497	7.65074	8.2848	8.35781	8.14699	8.23031	8.2909	7.9068	7.95675	7.15216	7.71755	8.1242	8.39224	8.25994	7.88474	8.28448	8.01176	8.24848	7.99719	8.04087	7.8519	8.32487	8.1961	8.5269	7.71679	7.79715	7.25677	8.17982	8.40849	8.10133	8.05001	8.32403	8.19656	8.15992	8.13712	7.82405	8.44573	8.25341	8.05698	7.83117	8.28601	7.87189	8.14443	7.76586
Citrulline	8.98686	9.16092	9.28711	9.20075	9.32796	8.79816	8.62899	9.3371	8.9976	9.21846	9.19133	8.99074	9.15623	9.06892	9.19041	9.03379	9.20864	9.22737	9.07896	9.05125	9.08922	8.92536	9.22948	8.93429	8.95538	9.07855	8.87022	8.86698	8.82051	9.06819	9.03665	9.19433	9.18243	9.06029	9.0423	9.03973	8.84778	9.22093	8.98787	9.16403	9.31005	9.15016	8.94478	9.03385	8.86515	9.12326	9.16575	9.15944	8.98388
CMP-2-aminoethylphosphonate	6.24611	6.55709	6.3092	5.46347	5.45893	5.75431	6.0461	6.50212	6.42221	6.4686	6.2791	5.79651	6.27011	6.20086	6.39651	6.0226	5.62842	6.48161	6.67531	6.26567	5.97323	6.29024	5.37001	5.88514	6.065	5.66087	5.88237	6.45126	5.35325	6.00657	6.59386	6.39053	6.49445	6.43968	6.03268	6.53837	6.87865	6.17462	6.11097	6.48101	5.35325	6.04253	6.36415	6.15612	5.94139	6.1565	6.47061	6.29308	5.97566
Cortisol	4.96416	4.96416	4.96416	4.96416	4.96416	4.96416	4.96416	4.96416	4.96416	4.96416	4.96416	4.96416	4.96416	4.96416	4.96416	4.96416	4.96416	4.96416	4.96416	4.96416	4.96416	4.96416	4.96416	4.96416	4.96416	4.96416	4.96416	4.96416	4.96416	4.96416	4.96416	4.96416	4.96416	4.96416	4.96416	4.96416	4.96416	4.96416	4.96416	4.96416	4.96416	4.96416	4.96416	4.96416	4.96416	4.96416	4.96416	4.96416	4.96416
Creatine	9.78054	10.1111	10.2177	10.0895	10.0264	9.97686	10.1263	10.3691	10.4279	10.2836	10.1665	10.1274	10.2334	10.4029	10.1677	10.0762	10.0985	10.2444	10.1497	10.3361	10.1006	10.1106	9.89871	10.1663	9.91421	10.0133	9.98144	9.92659	9.80434	10.0833	9.95076	10.115	10.1644	10.1059	9.9798	10.0601	10.0305	10.383	10.0151	10.2822	10.2219	9.97959	10.1866	9.93219	10.0546	10.1782	10.0557	10.2835	10.2604
Creatinine	8.26884	8.08097	8.33222	8.2764	8.1787	8.13968	9.11592	8.35241	8.58551	8.14857	8.20629	8.19859	8.21631	8.41151	8.22289	8.22717	8.34484	8.2821	8.12249	8.61539	8.32831	8.39656	8.22733	8.22019	8.19124	8.5581	8.11891	8.16573	8.43589	8.29396	8.42807	8.0082	8.23265	8.3831	8.31036	8.13036	8.03126	8.37903	8.36161	8.41551	8.33688	8.28708	8.35571	8.36058	8.30808	8.35885	8.39276	8.35955	8.63882
Cyclic ADP-ribose	6.99166	6.44891	7.43123	7.46255	6.22492	7.46336	7.2441	7.13494	7.87202	7.04106	6.92229	7.17731	7.10059	7.62739	7.32631	6.19266	7.66396	7.14636	7.40447	7.33936	7.06787	6.92156	6.02417	7.53084	5.29257	7.47575	7.10191	7.65956	5.83118	6.10155	7.66648	7.42962	6.99048	7.72531	7.60503	7.00088	6.95959	7.74921	6.38345	7.71521	6.2437	7.65951	7.47034	6.68694	7.62455	6.41096	7.53739	7.00129	7.15188
Cys-Gly	7.24327	7.18981	7.17407	7.03162	6.91093	6.06462	5.93978	5.93978	6.67391	5.93978	5.93978	6.41759	5.93978	6.54228	6.98149	6.27689	7.09634	5.93978	6.89292	6.60249	6.13661	5.93978	6.4957	5.93978	5.94125	6.66517	6.23657	6.73479	5.93978	5.93978	6.97874	6.74741	6.41607	6.71832	6.51611	6.94161	6.8381	6.54449	5.93978	7.21032	6.68094	7.06572	6.41972	6.42059	6.70755	6.45466	6.56715	5.93978	5.93978
Cystathionine	6.90902	6.81162	7.27651	5.23504	5.23504	6.50901	6.80247	8.21293	5.77814	8.03487	8.14898	5.9718	7.70695	5.23504	7.7657	6.45857	5.23504	8.29993	6.9419	7.03427	6.2235	7.21337	5.25254	7.54727	6.63764	5.75537	6.64649	7.17731	5.26048	7.20688	6.78366	8.23311	8.08734	8.38507	7.17881	6.76335	7.28839	7.44751	6.65943	5.81556	5.23504	6.01151	5.61718	8.09563	6.81196	6.70594	7.38722	6.81813	7.41041
Cysteate	5.72258	6.04101	6.00098	5.73108	5.72676	5.36407	5.86809	5.71003	6.15903	5.23439	5.50044	5.8863	5.91572	6.26227	5.86385	6.20506	5.87627	5.23439	5.88271	5.84016	5.96524	5.58597	5.3903	5.72357	5.8388	5.78937	5.89258	5.65807	5.92292	5.70623	5.66013	6.00527	5.53135	5.23439	5.42382	5.74795	5.23439	5.82463	5.86199	6.24303	6.09932	5.77827	5.87203	5.56612	5.53629	6.18116	5.67743	5.9121	5.7963
Cystine	5.28022	5.28022	5.28022	5.28022	5.28022	5.28022	5.28022	5.28022	5.28022	5.63848	5.28022	5.28022	5.28022	5.28022	5.28022	5.28022	5.28022	5.28022	5.28022	5.28022	5.28022	5.28022	5.28022	5.28022	5.28022	5.28022	5.28022	5.28022	6.99109	5.28022	5.28022	5.28022	5.28022	5.28022	5.28022	5.28022	5.28022	5.28022	5.28022	6.19468	5.28022	5.28022	5.28022	5.28022	5.28022	5.28022	5.28022	6.23262	5.28022
Cytidine	6.51792	7.15255	6.70764	6.66726	7.94206	7.15717	6.14332	6.66557	6.76994	6.80811	6.72104	6.71338	6.55181	6.80021	6.77672	7.194	6.61934	6.52777	6.88867	6.75651	6.93725	7.23983	7.74443	6.99992	7.46484	6.80377	6.57738	7.07951	6.68726	6.42696	6.63676	7.12892	6.34309	6.96831	7.13039	7.22111	7.17521	6.58001	7.45324	6.57096	7.80196	6.8717	7.29875	7.3347	7.07627	7.0512	7.04625	6.58905	6.94937
Cytidine diphosphate	5.68786	5.5778	5.50122	6.10132	4.59009	6.01717	5.17171	6.05223	6.4598	4.59009	5.774	6.06332	4.59009	5.96308	4.59009	4.59009	6.28775	6.3559	5.97864	6.03652	5.88122	5.46676	4.59009	5.94637	4.59009	5.17611	6.08438	6.47919	4.59009	4.59009	5.22478	5.49188	6.01872	6.52186	6.30995	5.48023	5.98077	6.41637	5.61017	6.29909	4.59009	6.42758	5.58348	5.73269	6.27635	6.07479	6.26735	4.59009	5.70115
Cytidine monophosphate	7.16039	7.03367	6.83871	6.83407	6.55447	6.77834	6.60157	7.23336	7.22039	7.08648	7.1515	7.02179	7.14169	7.14885	6.87986	7.15893	7.11452	7.2037	6.76902	7.03227	6.89398	7.10078	6.3175	6.832	7.02595	7.18235	7.07301	7.06207	6.04701	6.94209	6.92988	7.05378	7.07059	7.28104	7.25231	6.80139	7.07988	7.54419	7.0417	7.13522	6.42225	7.65054	7.55765	7.3704	7.22429	7.34804	7.06007	7.13404	6.81536
Cytidine triphosphate	4.81639	4.81639	4.81639	4.81639	4.81639	4.81639	4.81639	4.81639	5.46094	4.81639	4.81639	4.81639	4.81639	4.81639	4.81639	4.81639	4.81639	4.81639	5.0704	4.81639	4.81639	4.81639	4.81639	4.81639	4.81639	4.81639	4.81639	5.46777	4.81639	4.81639	4.81639	4.81639	4.81639	5.46547	4.81639	4.81639	4.81639	4.81639	4.81639	4.81639	4.81639	4.81639	4.81639	4.81639	4.81639	4.81639	4.81639	4.81639	4.81639
Cytosine	6.66422	7.50815	7.18995	7.37922	7.27707	6.94333	7.25866	7.69377	6.69569	7.53428	7.64823	8.07868	6.94478	6.67136	6.75387	7.14505	7.45861	7.4963	6.87924	7.22651	8.1291	7.10036	6.82091	8.07924	7.47972	7.42187	7.96423	7.46455	7.7744	6.94747	6.95869	6.74238	7.13664	6.3761	6.89691	7.37677	7.54818	6.5332	7.52925	6.81342	7.24735	7.44611	6.89225	6.53713	7.09345	7.32272	7.531	7.24705	7.69686
Decanoate	7.32758	7.65408	7.44731	7.74834	7.15997	7.54702	7.80303	7.83337	7.50011	8.04455	7.84786	7.63047	7.91329	7.56811	7.26066	7.34842	7.41548	7.59767	7.63131	7.61292	7.78997	7.51956	7.08792	7.67566	7.80795	7.19986	7.79249	7.36717	8.03712	7.96492	7.21614	7.439	7.7058	7.19886	7.53582	7.60988	7.57106	7.48007	7.74376	7.45811	7.33511	7.08874	7.23636	7.09317	7.40711	7.50558	7.2622	7.78489	8.02079
Deoxyadenosine	6.03694	4.29371	6.5872	6.59678	4.29371	4.29371	6.32223	4.29371	4.29371	4.29371	4.29371	6.43502	4.29371	4.29371	5.92056	4.29371	6.64598	4.29371	4.29371	4.29371	6.64382	4.29371	5.91888	4.29371	4.29371	6.26715	4.29371	4.29371	4.29371	6.6782	4.29371	5.79197	4.29371	4.29371	4.29371	4.29371	5.85795	4.29371	4.29371	4.29371	4.29371	6.44222	4.29371	4.29371	4.29371	4.29371	5.63725	6.07789	4.29371
Deoxycholate	4.05501	4.05501	6.16735	4.05501	5.99698	6.40258	7.22319	6.91728	4.05501	6.79498	7.29643	6.35526	6.98036	4.05501	6.18919	6.11643	4.05501	6.79157	6.41838	6.70733	6.41252	6.88593	4.05501	4.05501	6.01394	4.05501	4.05501	6.13927	6.36485	7.45978	6.97631	6.84309	4.05501	6.10455	6.19862	4.05501	4.05501	4.05501	7.44678	4.05501	6.11846	4.05501	6.03373	6.28919	4.05501	6.68116	4.05501	6.84519	7.19749
Deoxycytidine	5.41348	6.21831	5.96587	6.07689	5.95783	5.76045	6.0713	6.396	4.91249	6.26775	6.37632	6.81029	5.72607	5.40374	5.4821	5.90839	6.19076	6.17381	5.69047	5.97287	6.86819	5.8063	5.61038	6.84203	6.18937	6.09716	6.70046	6.18129	6.5346	5.66745	5.73498	5.46498	5.88571	4.94462	5.75085	6.10219	6.23334	4.91249	6.22548	5.28153	6.05983	6.10325	5.65539	5.36935	5.81873	6.03634	6.23118	6.05789	6.38019
Deoxyguanosine	5.22957	6.32095	6.05864	5.96534	5.22957	5.22957	6.17398	6.13564	5.22957	5.97118	5.87891	6.75907	5.254	5.22957	5.22957	5.22957	6.0755	5.91056	5.68359	5.72977	6.74184	5.22957	5.22957	6.86667	5.94615	6.21438	6.42383	5.82381	5.64566	5.62783	6.08717	5.22957	5.22957	5.22957	5.22957	6.17532	6.24443	5.22957	6.0831	5.22957	5.84008	5.22957	5.22957	5.22957	5.22957	5.68354	6.21755	5.84387	6.09613
Deoxyguanosine diphosphate	7.73919	7.50264	7.7433	7.3306	6.18084	7.72324	7.51167	7.626	7.70663	7.19667	7.55379	7.75563	7.12084	7.43874	7.00397	7.1893	7.70971	7.82683	7.68392	7.53179	7.58836	7.61634	5.97219	7.44082	6.91097	7.38432	7.76209	8.04521	6.32055	6.40733	7.81641	7.65331	7.75575	8.0781	7.72611	7.57186	7.85881	7.63815	7.3295	7.31868	6.04565	7.7203	7.29384	7.59394	7.71732	7.69159	7.91692	6.63614	7.28105
Deoxyinosine	6.82573	7.09968	6.5352	6.16215	6.64323	6.0155	6.67501	6.68688	5.84136	6.46795	6.42978	7.24696	6.18305	6.06756	6.48458	6.40309	6.1906	6.38295	6.40688	6.44945	7.25964	6.30738	6.50288	7.49382	6.652	6.51086	6.97821	6.59341	6.35693	6.33554	6.93901	6.33154	6.19063	5.61434	6.02755	7.03893	7.12444	6.21278	6.95772	6.09322	6.70695	6.26178	6.53446	6.07422	6.26362	6.48793	6.81508	6.44398	6.73549
Deoxyribose	6.57802	6.34442	6.50771	6.29915	5.86445	7.03644	5.86445	6.76976	6.46986	6.8803	6.6608	5.86445	6.70645	6.587	6.60638	5.86445	6.42065	6.80667	6.34519	6.53912	5.86445	6.22942	6.53717	6.55055	6.29002	6.40793	5.86445	6.38337	5.86445	6.85082	6.43407	6.50104	6.66626	6.97844	7.01586	6.19986	6.22384	6.41452	5.86445	6.42531	5.86445	5.86445	6.40163	6.71401	6.53086	6.26948	6.35461	7.08231	6.32999
Deoxyuridine	7.22357	6.47726	6.48783	6.27529	7.15803	6.70169	5.83501	6.60292	6.47072	6.73462	6.66095	6.80292	6.57303	6.33287	6.48183	7.03072	6.15548	6.46154	6.07015	6.15977	6.79323	6.52702	6.99641	6.42849	7.16057	6.19242	6.8655	6.92838	6.8127	6.705	7.04122	6.52394	6.67953	6.74622	6.8776	6.47983	6.34662	6.45986	7.49639	6.08956	7.13544	6.46504	6.45322	6.83502	6.86977	6.85007	7.0605	6.64611	6.32939
Diethanolamine	7.06202	6.36295	6.36295	7.18143	7.65112	6.9101	7.33231	7.37161	7.18366	6.60065	7.0892	6.78491	7.3392	6.36295	6.85154	7.19142	7.71515	7.0886	6.77137	7.00812	7.0286	6.52987	7.97456	6.36295	7.05789	6.70936	6.94561	6.64312	6.36295	7.14749	7.59165	7.05922	7.15112	6.51309	6.96609	7.40051	6.82921	7.10757	6.73449	6.93369	6.8251	6.69292	7.03277	7.205	7.20436	6.91598	6.98719	7.66146	6.94712
Dihydrouracil	5.29144	5.29144	5.29144	5.29144	5.58549	6.0838	6.32527	5.29144	5.29144	5.29144	5.29144	5.29144	5.29144	5.29144	5.29144	5.29144	5.29144	5.29144	5.29144	5.29144	5.9187	5.29144	5.66305	5.29144	5.29144	5.87629	5.29144	5.94195	6.08923	6.28163	6.56265	5.29144	5.71414	5.29144	5.29144	5.95025	5.29144	6.11729	6.17311	5.29144	5.29144	5.29144	5.29144	5.29144	5.29144	5.29144	5.98577	5.29144	5.29144
Dimethylglycine	7.51689	7.07222	7.0959	7.32932	7.32484	7.47851	6.96808	7.1744	7.03634	7.2064	7.15698	7.37588	7.0769	7.02327	6.80313	7.38033	7.49426	7.08638	7.27904	7.18443	7.40375	7.15298	7.3399	7.17358	7.27297	7.8036	7.6571	7.42152	7.77117	7.43167	7.12728	6.85014	7.09013	7.2783	7.29031	7.1668	7.20627	7.20842	7.82358	7.22894	7.4115	7.31429	6.9399	7.2189	7.37712	7.37102	7.86068	7.28791	7.44255
Diphthamide	7.07128	5.78096	6.44291	6.71752	6.99173	7.10712	6.80959	6.78999	5.78096	5.78096	6.81546	6.62916	5.78096	6.21211	6.47992	6.64065	6.78038	6.85852	6.69731	6.75659	6.85956	6.95423	7.01627	6.91719	6.61969	6.95634	6.97534	7.2914	6.47313	6.61897	7.20244	6.71375	6.90655	7.15013	7.39527	6.48303	6.86377	6.72367	7.31223	6.6243	6.57987	6.97911	6.90812	7.22942	7.12696	6.73704	7.53369	5.78096	7.17721
dTDP-glucose	5.07139	5.07139	5.07139	5.07139	5.07139	5.07139	5.07139	5.07139	5.07139	5.07139	5.07139	5.07139	5.07139	5.07139	5.07139	5.07139	5.07139	5.07139	5.07139	5.07139	5.07139	5.07139	5.07139	5.07139	5.07139	5.07139	5.07139	5.07139	5.07139	5.07139	5.07139	5.07139	5.07139	5.07139	5.07139	5.07139	5.07139	5.07139	5.07139	5.07139	5.07139	5.07139	5.07139	5.07139	5.07139	5.07139	5.07139	5.07139	5.07139
Erythrose 4-phosphate	6.28063	4.94775	4.94775	4.94775	6.644	6.17654	4.94775	6.32061	4.94775	6.26287	6.3901	4.94775	4.94775	4.94775	4.94775	6.13932	6.01302	6.4389	5.85328	5.60103	4.94775	6.15929	6.61969	4.94775	5.99048	4.94775	4.94775	5.49558	4.94775	6.27009	4.94775	4.94775	6.36504	6.04886	6.25214	4.94775	6.24006	5.80803	6.55408	4.94775	5.85802	6.05714	5.55759	6.14443	5.94263	5.94251	6.41747	4.94775	6.47327
FA (12:0)	7.57391	7.74466	7.8461	7.62042	7.46145	8.0486	8.21853	7.93833	7.94191	8.02282	8.01614	7.85443	8.22031	8.01596	7.96725	7.69791	7.49255	7.82119	7.97565	7.58738	7.96604	7.73815	7.57426	7.90655	7.61869	7.5497	7.9456	7.70918	8.31024	8.10893	7.43871	7.92436	7.87698	7.49961	7.6971	7.78103	7.72065	8.01154	7.94992	7.80276	7.59504	7.30285	7.74531	7.47051	7.76463	7.57829	7.43078	8.01729	7.71173
FA (14:0)	7.80213	7.90649	8.04068	7.83433	8.2943	7.97182	8.12311	8.1789	7.99326	8.12337	8.26225	8.04789	8.64286	8.18037	8.35501	8.11165	7.72223	8.24767	7.94099	7.84525	8.13075	8.00586	8.33587	7.9645	7.95528	7.77719	8.00552	7.95093	8.46818	9.189	7.68919	8.22676	8.89444	7.73655	7.78573	7.87544	7.80474	8.43936	8.03833	7.95261	8.45385	7.74457	8.04865	7.81524	7.98265	7.93069	7.80868	8.16743	7.90615
FA (16:0)	9.18083	9.19054	9.12901	9.3352	9.3309	9.17869	9.34997	9.29006	9.2403	9.31248	9.38732	9.40365	9.76455	9.28949	9.31813	9.42592	9.00724	9.42712	9.21372	9.10904	9.29892	9.21539	9.44574	9.20132	9.16991	9.06595	9.3233	9.26571	9.73939	10.1366	9.02821	9.38149	9.88089	8.88314	9.05466	9.06637	9.07254	9.51401	9.22799	9.05446	9.48616	8.95783	9.10946	9.03137	9.16047	9.13282	9.09825	9.51732	9.07551
FA (16:1)	7.78661	8.37673	8.57546	8.26475	9.03916	7.79973	7.95627	8.04844	8.24479	8.11024	8.49293	7.86643	8.94309	8.45942	9.05343	8.27735	8.03746	8.27118	7.90869	8.02326	8.06804	8.21422	9.0155	7.99207	8.27425	8.2854	7.97198	8.06512	8.3762	9.66032	7.85007	8.85129	9.1441	7.8215	7.86467	8.13872	7.81877	8.58074	8.00927	8.13164	9.10278	8.41253	8.5516	8.04162	8.01455	8.1462	7.67871	7.67432	7.93192
FA (18:0)	8.90141	8.68274	8.60748	8.91806	8.8022	8.90564	9.01962	8.85888	8.77071	8.85595	8.99857	9.06344	9.29684	8.80579	8.69427	9.11558	8.55662	9.02372	8.82923	8.73401	8.8574	8.8621	9.07633	8.7919	8.69909	8.6455	8.94331	8.89345	9.45883	9.54605	8.67545	8.93217	9.3703	8.52809	8.70269	8.6159	8.68373	9.14682	9.04544	8.56124	8.78857	8.41457	8.59019	8.72757	8.83344	8.68886	8.78606	9.10378	8.64207
FA (18:1)	8.67104	8.89468	8.71023	8.99049	9.83357	8.60016	8.64356	8.64084	8.79233	8.72412	9.11523	8.53635	9.73453	9.02711	9.24777	8.98641	8.76146	8.99612	8.75653	8.5802	8.73681	8.88426	9.91202	8.74604	8.86125	9.1772	8.50875	8.77391	9.0576	10.3918	8.71337	9.14198	9.93934	8.71861	8.68206	8.71761	8.76453	9.28155	8.98678	8.64922	9.95959	9.23155	9.11137	8.87699	8.81626	8.74766	8.44951	8.71322	8.52394
FA (20:0)	7.14328	6.50723	6.55392	6.72008	6.60485	6.95179	7.20835	6.63221	6.42539	6.561	6.77739	7.12998	6.93245	6.45597	6.46797	7.04753	6.50501	6.73551	6.58564	6.60519	6.77844	6.75898	7.07808	6.62602	6.61031	6.66446	6.97083	7.10704	7.56177	6.12912	6.9255	6.78094	7.12505	6.45204	6.64576	6.40157	6.38157	6.74119	6.87407	6.40915	6.12912	6.12912	6.12912	6.6255	7.26364	6.48789	7.18624	6.91225	6.60674
FA (20:2)	8.10998	7.7115	7.80555	8.02858	8.85257	7.72937	7.2	7.28125	7.23705	7.41044	7.67276	7.30991	8.48638	7.6439	8.31758	7.65554	7.91017	7.56179	7.69937	6.97157	7.37987	7.33507	8.85451	7.6476	7.56839	8.40219	7.10921	7.9551	7.69581	8.93908	7.92457	8.14345	8.42823	7.8203	7.86828	7.6501	7.71263	8.32571	8.18707	7.05338	9.01892	8.24764	7.77194	8.02834	8.00867	7.41704	7.80019	7.75395	6.95793
Flavin adenine dinucleotide	6.29267	5.76474	6.26904	6.06296	6.12334	6.21313	6.06697	6.03689	5.93567	5.57171	5.93527	6.01498	4.94443	6.06007	6.2268	5.85477	6.09862	5.94913	6.1866	6.09373	5.85583	6.08187	6.08887	5.80572	5.81418	5.98233	5.71707	6.16398	5.35326	5.49344	6.11286	6.36901	5.95913	6.35078	6.1572	5.73633	6.12488	6.05914	6.08721	6.12391	6.04952	6.07267	5.84521	6.06714	6.215	5.60736	6.37152	4.65813	6.09749
Fructose	7.46109	6.70097	7.09619	6.79815	6.94444	7.02977	6.83208	6.87816	6.71585	7.05191	6.88853	6.85219	6.8952	6.80549	7.00595	7.03073	6.83581	6.78515	6.57856	6.88818	6.91195	6.96533	6.97633	6.84617	6.97421	6.72835	6.95449	6.95651	7.03522	7.09899	7.30866	6.89784	6.88322	7.05411	7.20895	6.83698	6.74153	6.78471	6.93087	6.78674	6.9664	6.85098	6.81104	7.03725	7.05249	6.96232	6.70569	6.9585	7.01948
Fructose 1,6-bisphosphate	6.38582	5.75246	5.19494	5.19494	6.64906	5.19494	5.19494	5.19494	5.19494	5.19494	5.19494	5.19494	5.19494	5.19494	5.19494	5.19494	5.19494	5.27886	5.54161	5.19494	5.19494	6.24605	5.86904	5.19494	5.83119	5.19494	5.19494	6.10617	5.19494	5.19494	6.29781	5.19494	5.19494	6.33642	5.94695	6.05333	5.68966	5.19494	5.19494	5.19494	5.19494	6.39241	6.27873	6.17255	6.09088	6.06439	5.59082	5.19494	5.19494
Fructose 6-phosphate	7.21759	6.6904	6.79485	6.66268	7.69583	6.52023	6.19803	6.66657	7.598	6.42499	6.43324	6.50427	6.55114	7.11539	6.93684	6.57126	6.84555	6.86807	6.59533	7.07684	5.30468	7.27832	7.28576	6.61219	6.66029	7.21451	6.95043	6.8375	5.94949	6.05231	7.7528	7.05352	6.92202	6.93072	6.91524	6.77336	6.80867	6.84472	6.8953	7.17282	7.09744	7.28278	7.24365	6.82088	6.74497	6.77401	6.61805	6.63097	6.60204
Fumarate	7.85504	7.93958	7.58386	7.80547	7.9606	7.82685	7.27586	7.84186	7.92926	7.68835	7.66338	7.56484	7.85796	7.84728	7.41121	7.82146	7.73857	7.81805	7.81929	7.73609	7.62512	7.57432	7.79469	7.5858	7.79492	7.23225	7.64166	7.66844	7.05034	7.60139	7.77642	7.30708	7.83093	8.02323	8.05225	7.91269	7.92133	7.90012	7.79607	8.00011	7.90919	7.7865	7.77569	7.72971	7.85782	7.85471	7.61288	7.62848	7.50876
Galacturonate	6.44699	6.5293	5.99178	6.51671	6.5117	6.17821	6.55996	6.18644	6.32059	6.10322	6.02328	6.70902	5.95625	6.36161	5.8661	6.75122	6.60659	6.02634	6.47672	6.32697	6.74472	6.04052	6.40833	6.45964	6.70531	7.26142	6.77232	6.33989	7.082	5.67037	6.30479	5.98848	5.87125	6.41099	6.41511	6.37659	6.31921	6.36907	6.68199	6.34883	6.64939	6.43419	6.08687	6.26669	6.17924	6.79867	6.44853	6.28354	6.44325
Gamma-aminobutyrate	7.46004	7.55149	7.74315	7.58168	7.36062	8.47232	7.41063	7.6777	7.29736	8.03888	7.41158	7.39491	7.69818	7.45349	7.77349	7.60306	8.12983	7.47803	8.22492	7.87042	7.53025	7.84939	7.48191	7.29382	7.41389	8.1483	7.09064	7.65109	7.70495	7.99618	7.65549	7.63448	7.80781	8.15437	8.15499	7.43293	7.3539	7.31944	7.46662	7.72108	7.90537	7.39542	7.15128	7.94646	8.17226	7.39764	7.69468	8.10694	8.1298
Gamma-linolenate	7.00662	7.58051	7.80265	7.38821	8.14895	6.84957	7.1109	6.68911	7.07009	6.90501	7.20866	6.98214	7.57231	7.26479	8.12423	7.25739	7.23004	6.98943	7.28845	6.86272	7.13567	7.1753	8.03794	6.89899	7.45526	7.41967	7.0105	7.17691	7.46889	8.01028	6.88066	7.86601	7.52507	6.80889	6.96157	7.28677	7.21891	7.47877	7.09858	6.93731	8.05552	7.59885	7.41069	7.12324	7.09366	7.23307	6.60748	6.79063	6.86581
Glu-Asp	7.5595	7.5816	7.59046	7.19339	7.66117	7.43364	7.47229	7.73245	7.87963	7.19339	7.48529	7.65918	7.19339	7.70761	7.77221	7.61499	7.7088	7.73802	7.44557	7.79497	7.62291	7.66716	7.56496	7.51419	7.53338	7.77987	7.645	7.68446	7.19339	7.19339	7.80007	7.8378	7.8206	7.72974	7.68541	7.75081	7.73252	7.95553	7.5384	7.93271	8.03341	7.70065	7.98332	7.56183	7.69383	7.89474	7.68521	7.19339	7.3981
Gluconate	8.29629	7.17067	7.39976	8.17605	8.9782	7.678	8.95364	7.3851	7.44422	7.27281	7.31141	7.62311	7.03605	7.18012	7.26239	7.81806	8.08879	7.12985	7.31874	7.56488	7.64284	7.70094	8.62621	7.19152	7.8338	8.63139	7.75314	8.09826	7.55534	7.28035	8.41005	7.26855	7.23768	7.7081	7.86758	7.24166	7.41163	7.07207	8.15908	7.33145	8.73231	8.38955	7.27812	7.62591	7.54562	7.61905	8.00531	7.17627	7.83274
Glucosamine 6-phosphate	7.14183	6.83508	6.86939	6.32231	6.47834	6.51522	6.80927	6.55524	6.99052	6.46099	6.30265	6.72294	6.21907	6.51689	6.89105	6.20361	6.54559	6.40199	6.93789	6.39007	6.51326	6.14699	5.96092	6.828	6.22986	6.63568	6.73274	6.90279	5.86342	5.62986	7.04367	6.93634	6.26922	7.04436	6.98668	6.87467	7.31942	6.87085	6.2418	6.4649	5.93465	6.68961	6.67092	6.80203	6.74674	6.35327	6.8307	6.43257	6.10945
Glucose	6.97829	7.49361	7.41689	7.42774	7.37358	7.4053	6.97829	6.97829	7.64981	6.97829	6.97829	7.44034	6.97829	6.97829	7.27062	7.51604	6.97829	6.97829	7.66508	6.97829	6.97829	7.22661	7.32604	7.41778	7.47932	7.37232	7.54274	7.30709	6.97829	6.97829	6.97829	7.14498	6.97829	7.6231	7.57191	7.47501	7.50229	6.97829	7.59845	6.97829	6.97829	7.46282	6.97829	7.46163	7.42757	6.97829	7.37333	6.97829	7.39645
Glucose 6-phosphate	7.49936	6.93911	6.79114	6.95274	7.99917	6.81524	6.53898	6.85514	7.89645	6.65428	6.61921	6.84126	6.71447	7.30633	6.88241	6.76136	7.06843	6.93177	6.83576	7.33774	6.62377	7.4132	7.52803	6.83124	6.80537	7.22739	7.17092	6.99917	6.24215	6.34383	7.81152	6.94828	6.9905	7.14653	6.99886	6.92405	6.93442	6.86263	7.02467	7.41189	7.14186	7.37636	7.37011	6.93687	6.85213	6.90033	6.78072	6.84694	6.75335
Glu-Gln	7.0881	6.55497	6.28808	6.6118	7.19847	6.2118	6.67187	6.30221	6.40758	6.24762	6.23669	6.7938	6.40702	6.14484	6.5861	6.90932	6.6747	6.31741	6.6302	6.16235	6.7675	6.77879	6.87405	6.40539	6.98799	6.85083	6.78489	6.9498	5.93258	6.58788	7.0869	6.25553	6.46967	6.66302	6.86809	6.595	6.66859	6.40162	7.24642	6.14609	6.6992	7.00493	6.66203	6.66432	6.77097	6.99924	7.20644	6.50688	6.10846
Glu-Glu	7.08507	6.1384	5.59222	4.8811	6.94358	6.21223	5.46549	5.95803	5.5726	5.83964	5.90572	6.20348	6.05024	4.8811	6.24528	6.4231	5.81483	5.90174	6.01832	5.77488	6.38012	6.45947	6.50556	5.61817	6.42761	5.83814	5.92541	6.71465	4.94341	5.88288	6.61316	5.77976	6.16082	6.4652	6.89396	5.98447	6.073	6.2275	6.9213	5.31537	6.2023	6.2687	6.27106	6.868	6.44105	6.44951	6.71276	4.8811	5.64578
Glu-Pro	6.94267	6.71051	7.03316	6.75985	7.02732	6.47893	6.26061	6.59555	6.43288	6.57734	6.52557	6.50612	6.73081	6.43407	7.04001	6.68237	6.74766	6.5361	6.79262	6.45364	6.59688	6.52451	6.71896	6.51987	6.59421	6.52089	6.60576	6.59502	5.84838	6.68757	6.85534	6.87335	6.77168	6.81111	6.77355	6.72846	6.67803	6.97191	6.64578	6.49158	6.89075	6.88353	6.701	6.49406	6.67696	6.6345	6.1778	6.65453	6.16421
Glutamate	9.66416	9.62877	9.42953	9.49811	9.44356	9.22218	9.48848	9.39609	9.24203	9.26288	9.19096	9.51842	9.36572	9.30738	9.308	9.55554	9.53752	9.29292	9.64172	9.51762	9.54245	9.36487	9.23397	9.30361	9.50604	9.1937	9.44676	9.57517	8.83308	9.28634	9.53206	9.23938	9.31937	9.31466	9.46528	9.59429	9.6331	9.56265	9.46417	9.45336	9.53448	9.53967	9.30926	9.27458	9.48836	9.6024	9.50885	9.33247	9.39964
Glutamine	9.23312	9.21606	9.6238	9.57098	9.63203	8.3765	9.65865	9.22832	9.51664	9.26148	9.16448	9.60192	9.47441	9.35448	9.52572	9.39809	9.62268	9.36286	9.3005	8.86127	9.49715	9.04356	9.49232	9.43878	9.42839	9.49302	9.54413	9.40844	9.54589	9.30251	9.31317	9.51242	9.14943	8.19406	8.65336	9.18106	9.10602	9.28508	9.36179	9.37082	9.612	9.50161	9.27305	8.38728	9.13068	9.56009	9.60353	9.59844	9.06244
Glutathione	9.2626	9.1932	9.18039	9.11613	8.96339	8.41554	8.2028	8.19137	8.66809	7.67935	7.3729	8.43821	8.27782	8.62265	8.9775	8.45316	9.16882	8.16081	8.99958	8.70199	8.33487	7.54425	8.59462	7.5712	8.0536	8.81968	8.35059	8.8082	7.50288	7.1474	8.99915	8.86368	8.42871	8.76188	8.61954	9.03925	8.9473	8.72471	7.71588	9.29515	8.84162	9.14014	8.65645	8.50779	8.87442	8.55494	8.7707	8.12543	7.69461
Glutathione disulfide	8.20678	8.21454	8.31345	8.06714	8.27091	7.89465	7.93071	8.41075	8.69248	8.30086	8.26724	8.16464	8.44126	8.22565	8.3448	7.93725	8.22481	8.6084	8.50442	8.31316	8.09448	8.14222	7.94905	8.13814	7.8652	8.04736	8.16619	8.4791	6.68575	7.6768	8.12934	8.44645	8.36727	8.28613	8.02517	8.43284	8.75059	8.55036	7.62383	8.58501	8.06385	8.40602	8.46829	8.01301	8.1371	8.2767	8.41564	8.18328	7.95772
Glyceraldehyde 3-phosphate	7.18101	5.58381	5.58381	5.58381	5.58381	5.58381	5.58381	5.58381	5.58381	5.58381	5.58381	5.58381	5.58381	5.58381	5.58381	5.58381	5.58381	5.58381	5.58381	5.58381	5.58381	5.58381	5.58381	5.58381	5.58381	5.58381	5.58381	5.58381	5.58381	5.58381	5.58381	5.58381	5.58381	5.58381	5.58381	5.58381	5.58381	5.58381	5.58381	5.58381	5.58381	6.93902	5.58381	5.58381	5.58381	5.58381	5.58381	5.58381	5.58381
Glycerol 3-phosphate	8.86753	6.96709	8.32093	6.89209	8.51613	7.76311	7.68743	6.93472	7.45137	6.71801	6.2536	7.24302	7.25632	7.07786	8.29424	7.76876	6.95524	6.57523	7.63078	7.15577	7.17768	7.18585	7.97255	7.0665	7.5031	7.84603	7.41796	8.47285	6.75924	7.26864	8.21067	8.1021	7.42201	8.48724	8.59906	7.24116	7.6345	7.2516	7.86519	7.13193	7.79593	7.62385	7.0902	8.01128	8.25371	7.39025	8.23356	6.80534	7.11319
Glycerol cyclic phosphate	6.67332	5.98649	6.79897	6.07622	6.52723	6.27376	5.8854	5.97986	5.50768	6.13982	5.94719	5.89536	6.02723	5.54675	7.05156	6.507	6.03137	5.78775	5.63962	5.88772	6.04562	6.40531	6.34144	5.90442	6.70852	6.52034	5.9839	6.12018	6.06439	5.78657	6.54131	6.43418	5.62338	6.01171	6.49902	6.01706	6.15915	5.76087	6.34302	6.0771	6.53495	6.49277	6.34999	6.39532	6.2511	6.24844	6.07816	6.10771	6.37984
Glycerophosphocholine	10.2698	9.47794	9.82907	9.66155	9.51778	9.53152	8.95798	8.22089	8.97694	8.37796	8.23843	9.3473	8.97854	8.71983	9.54238	9.5172	9.66758	8.33651	8.98288	9.20726	9.45028	9.27015	9.23909	8.32668	9.79741	9.57289	9.38527	10.0021	7.97065	7.98957	10.0073	9.50082	8.41473	9.82768	10.085	9.49553	9.46913	8.06068	9.60586	9.97886	9.5563	9.69095	9.5172	9.69654	9.81025	9.64645	9.7012	8.96469	9.15362
Glycerophosphoethanolamine	8.5652	8.39786	8.70934	8.39838	8.29161	8.42311	7.97015	8.23357	8.32255	8.23796	8.11301	8.28111	8.43517	8.22642	8.59554	8.34089	8.41057	8.21841	7.96113	8.36199	8.33517	8.32613	8.1015	7.9537	8.40092	8.21443	8.17123	8.55297	7.04076	7.95832	8.64169	8.55747	8.09386	8.68446	8.78197	8.33647	8.45383	8.03714	8.32815	8.8472	8.33823	8.41977	8.62935	8.49178	8.53769	8.45525	8.39787	8.19528	8.08238
Glycerophosphoinositol	7.95848	8.30175	8.3213	7.79143	7.81168	7.74244	7.38377	7.7226	8.26522	7.49471	7.39384	7.35182	7.23919	7.94337	8.26669	7.22126	7.94653	7.46081	8.28393	7.28398	7.31839	7.002	7.46217	7.60633	7.02444	7.84799	7.27154	8.15767	7.0943	6.87082	8.14009	8.12542	7.29603	7.91326	7.9129	8.13581	8.24231	7.82865	7.80756	7.65469	7.78787	7.87246	7.71324	7.75061	7.83087	7.20839	8.24733	7.28142	7.05637
Gly-Leu	6.05353	6.04762	6.29894	6.06398	6.13456	5.76818	5.73949	5.83468	6.51967	5.86882	5.9851	5.62839	6.0006	6.46347	6.26407	6.18471	5.95406	6.08386	5.79332	6.13588	5.86347	6.33108	5.87233	5.9756	5.72175	6.19827	5.67342	6.14561	5.40553	6.00774	6.63899	6.1129	6.14954	5.76366	6.15005	6.04391	5.94894	5.97455	6.4507	6.58292	6.05524	6.11693	6.55311	5.9768	5.95414	6.13129	6.24336	6.35227	6.38755
Guanidinoacetate	8.87412	8.62404	7.84919	8.70163	8.57526	7.53157	7.8685	7.14969	7.89851	7.27048	7.17575	7.71201	7.87931	8.14639	7.54957	8.44478	8.51595	7.1092	8.46512	7.56569	7.78202	7.65041	8.27854	7.51346	8.48151	8.51987	7.9432	8.52832	7.54611	7.47971	8.5707	7.64272	7.82522	8.02061	8.34048	8.44188	8.38403	7.77994	7.70786	8.11195	8.70849	8.58478	7.95377	8.03977	8.25029	8.3451	8.5343	7.12552	7.30278
Guanine	5.9821	5.55928	6.67951	6.17286	5.93541	6.7265	7.48299	5.85	5.3593	5.55797	5.24556	6.06685	4.90592	5.46302	6.81994	5.01802	6.28186	5.85555	5.43976	5.65927	5.69826	4.83183	6.33968	5.93821	5.38702	6.06538	5.64103	5.89705	4.96328	4.98954	5.20346	6.25409	5.34955	6.59095	6.45798	5.50422	5.50616	5.33506	4.83183	4.83183	6.43042	6.1995	4.83183	6.36549	6.06949	4.83183	6.21419	4.83183	5.68808
Guanosine	7.66181	6.20446	6.99276	6.56122	7.67834	6.96137	6.79992	5.93945	6.00506	5.87869	5.68939	6.40174	5.78303	6.02589	7.70971	6.55506	6.50884	5.48239	6.33172	5.96322	6.40807	6.49769	7.46388	6.40678	7.23258	6.63843	6.17356	6.67119	5.98406	5.70676	6.69661	7.06869	5.64419	6.13075	6.65315	6.29046	6.34875	5.9654	7.08621	5.92722	7.60237	6.71628	6.3113	6.8383	6.71511	6.32137	7.00603	6.07801	6.19599
Guanosine diphosphate	6.01147	5.80175	6.04534	5.71014	4.64534	6.06707	5.71817	4.64534	6.24222	4.64534	5.2054	6.14931	4.64534	5.7313	5.64963	5.64576	5.96675	5.75587	6.05441	5.86485	5.98447	5.54262	4.64534	5.59887	4.64534	5.8497	5.99707	6.47383	4.64534	4.64534	5.85212	6.18856	5.51295	6.40961	6.15254	5.77944	6.08462	6.11375	5.58452	5.72313	4.64534	6.46341	6.06595	6.04996	6.18325	6.28533	6.19914	4.64534	5.4587
Guanosine diphosphate mannose	6.45511	5.90304	6.26625	5.80576	5.24973	5.88437	5.56991	5.9845	6.48371	5.89939	5.72236	6.1819	5.24973	6.01877	6.35307	5.71765	5.94895	6.05758	6.07165	6.25526	6.05611	6.04417	5.24973	5.70666	5.64656	5.96449	6.25501	6.187	5.24973	5.24973	6.51991	6.27426	6.10641	6.43579	6.32385	5.91092	6.02378	6.09339	5.24973	6.07606	5.24973	6.24416	6.24051	6.03493	6.10589	6.22424	5.87517	5.24973	5.80084
Guanosine monophosphate	7.63215	7.17232	7.33402	6.45558	5.62852	7.0185	6.88495	7.03473	6.7701	7.00169	6.9914	6.90852	6.85706	6.83541	7.82915	7.33511	6.83556	6.94839	6.5146	6.84426	6.85632	7.3806	5.54289	6.35644	7.33846	7.41616	6.80987	7.35692	5.76764	6.62802	7.60597	7.85524	7.06502	7.29157	7.19048	6.98879	7.12188	6.8869	7.14093	6.37382	5.54289	7.53929	7.61466	7.64123	7.36776	7.41672	7.30151	6.92493	6.5911
Hexitols	7.47371	6.66029	6.64871	6.78109	6.57257	6.5924	6.51967	6.73737	6.95505	6.74396	6.44894	6.56519	6.69227	6.79811	6.52515	6.71397	6.65564	6.60026	6.60879	6.69386	6.51998	6.83465	6.51902	6.47287	6.64195	6.72819	6.58424	6.53845	6.54714	6.43802	6.92851	6.42634	6.47093	6.69745	6.85763	6.50576	6.44054	6.7265	6.41899	6.79385	6.97334	6.7102	6.56402	6.54308	6.69764	6.64953	6.53036	6.79336	6.67776
Histidine	9.07341	9.11237	9.50538	9.20794	9.32522	9.17517	9.21609	9.49772	9.15305	9.42303	9.34937	9.20093	9.22262	9.16279	9.33488	9.16243	9.21593	9.40818	9.09759	9.22947	9.26568	9.08384	9.26959	9.23801	9.0782	9.20157	9.17606	9.00388	9.27828	9.28463	8.95662	9.35006	9.30223	9.12002	9.15184	9.11193	9.1448	9.14953	9.079	9.30079	9.32419	8.98428	9.0705	9.12898	9.13625	9.13221	9.08663	9.28781	9.18885
Homoarginine	6.3506	6.10477	6.37576	6.47541	7.05419	6.38511	6.50943	6.86836	6.46701	6.8383	6.87491	6.56915	6.6478	6.32051	6.43678	6.53576	6.73074	6.71305	6.20655	6.49396	6.83386	6.47644	7.11769	6.95292	6.64049	6.80252	6.76495	6.4863	7.03899	6.8579	6.50423	6.47201	6.72836	6.55453	6.42357	6.13224	6.43307	6.6899	6.91734	6.12096	6.83247	6.68835	6.60379	6.53141	6.19057	6.54917	6.77516	6.37163	6.65369
Hydroxycitrate	7.0363	6.96683	7.01805	6.70056	7.03542	7.03259	7.35309	7.10211	7.33681	7.13021	7.21636	7.00858	6.9361	7.09923	7.17625	6.86037	6.88721	7.18117	7.3543	7.20884	7.07254	7.56739	6.659	7.23212	7.02714	6.89816	7.08565	7.18967	6.17649	6.9931	7.30331	7.18313	7.25764	7.19312	7.15287	7.30185	7.50939	7.36597	6.91229	7.155	6.78942	7.15656	7.16899	7.02124	7.19789	7.22023	7.17986	6.73533	7.15724
Hydroxy-FA (10:0)	6.30896	7.68831	6.37436	7.03506	6.36982	7.93425	7.02625	7.0956	6.65432	7.26057	7.0576	6.91075	7.27613	6.63535	6.27572	6.59969	7.03477	6.8033	7.54021	7.22579	7.06102	7.24104	6.36514	7.3905	6.81539	6.68386	7.02077	6.74095	7.28408	7.12962	6.51009	6.37291	6.69051	7.05653	7.46646	7.7339	7.60426	6.84049	6.86842	6.71079	6.54017	6.71873	6.49899	7.05194	7.27423	6.6341	6.50011	7.14764	7.35199
Hydroxy-FA (12:0)	6.18789	7.47883	6.40738	6.83396	6.26021	7.73668	6.78657	6.92228	6.51681	7.10636	6.96161	6.63753	7.29155	6.5094	6.27725	6.45495	6.71395	6.71613	7.35313	7.00031	6.77827	7.07248	6.19075	7.17548	6.51462	6.38841	6.83085	6.62591	7.02249	7.16686	6.43406	6.40777	6.63256	6.98347	7.35876	7.50984	7.41464	6.60894	6.66528	6.51904	5.67475	6.43697	6.29206	6.96165	7.15089	6.48126	6.43972	7.0038	7.08661
Hydroxy-FA (18:1)	6.98245	7.11672	7.17217	7.06219	7.11048	7.19024	7.06265	7.03847	6.99526	7.0873	7.0595	7.03647	8.71538	6.94769	7.27716	6.98089	6.88665	6.95625	7.02768	6.85188	7.01091	7.1752	7.11158	6.97005	6.96876	6.79023	6.98552	6.98866	7.16893	7.60183	6.85233	7.2684	7.12811	6.88094	7.07519	7.04097	6.85627	8.4966	6.78577	6.78579	7.13082	6.78622	6.77511	6.9037	7.15869	6.85469	6.96152	7.08293	6.78746
Hydroxy-FA (7:0)	6.40748	6.37893	6.40464	6.4533	6.2989	6.52426	6.49879	6.78887	6.55127	6.78082	6.55227	6.54501	6.75933	6.6007	6.32705	6.35013	6.35736	6.54149	6.48816	6.53462	6.46272	6.52692	6.23449	6.36586	6.37637	6.45426	6.51161	6.44709	6.66621	6.62694	6.41322	6.36202	6.45848	6.45096	6.46013	6.24923	6.30141	6.50073	6.48304	6.43061	6.33711	6.1861	6.35067	6.27901	6.53048	6.34575	6.35692	6.85245	6.35216
Hydroxy-FA (8:0)	6.40339	7.6321	6.49222	7.21476	6.46311	7.88429	6.84013	7.1334	6.97864	7.32903	7.09009	6.85809	7.25983	6.91053	6.45156	6.6211	7.22983	6.87015	7.46677	7.26797	7.10604	7.21518	6.51885	7.44907	6.70455	6.81824	6.96191	6.93392	7.12945	7.15492	6.68683	6.52066	6.94424	7.16148	7.42757	7.67028	7.5343	6.96482	6.90743	7.01079	6.68602	6.97602	6.65082	7.20054	7.25348	6.72614	6.60794	7.08157	7.33177
Hydroxyphenyllactate	6.3498	6.262	7.05554	6.35523	6.6088	6.61482	6.38421	6.69055	6.65524	6.55709	6.557	6.29508	6.45798	6.77837	6.94269	6.48683	6.52449	6.62507	6.21752	6.62885	6.34374	6.44805	6.63151	6.32887	6.20431	7.07824	6.28848	5.93244	6.77085	7.10321	6.14265	6.83724	6.88482	7.25222	6.96259	6.28516	6.03534	7.07809	6.80807	6.43043	6.69101	6.41438	6.6378	7.02938	6.3518	6.29468	6.76119	6.25538	6.74565
Hypotaurine	7.38221	7.63308	7.15766	7.65266	7.17601	8.27555	7.91421	7.13425	7.47825	7.16337	7.43097	8.30041	7.04526	7.43102	6.70752	8.44535	7.81386	7.19092	7.7612	7.67221	8.45966	7.88103	7.58233	7.62983	8.41247	7.56415	8.56827	7.42889	7.5228	6.94281	7.46737	7.23974	7.41979	8.07356	8.25268	7.60844	7.86186	7.44346	7.64096	7.42919	7.43887	7.93365	7.31998	8.21429	7.75467	8.26462	7.32743	6.8385	8.20093
Hypoxanthine	9.22536	8.51484	8.35452	8.09935	9.43102	8.81543	8.70312	8.22036	7.38096	8.26373	8.13761	7.99922	8.36511	7.80761	8.90079	8.64933	8.00604	7.82875	7.56761	8.08745	8.03232	8.70961	9.26695	8.07491	8.94955	8.4869	7.97257	8.43699	7.30674	7.88308	8.82433	8.40698	7.97461	8.45476	8.8278	8.55866	8.29868	8.00135	8.90858	7.64717	9.61209	8.56115	8.62374	9.17395	8.81999	8.4555	8.62806	8.11291	8.02716
Indole	6.46365	6.53572	6.52659	6.81346	6.61896	6.38946	6.52271	6.9635	6.88288	6.90547	6.67933	6.67487	6.97555	6.8393	6.45772	6.61174	6.50274	6.66454	6.08353	6.59712	6.58364	6.52136	6.58894	6.62243	6.53018	6.81834	6.42256	6.44638	6.72528	6.77258	6.47398	6.53808	6.66085	6.47522	6.56636	6.53418	6.42487	6.71295	6.50881	6.7035	6.60125	6.38704	6.57675	6.43195	6.2444	6.56459	6.36251	7.02174	6.39498
Indole-3-acrylate	7.87854	7.87395	8.30115	7.92676	7.92964	7.80834	7.76793	7.67257	7.98665	7.85281	7.74995	7.74634	7.77574	7.78979	8.25014	7.51992	7.82148	7.72454	7.88456	7.89913	7.8939	7.8491	7.89508	7.88774	7.77607	7.86192	7.85016	7.63799	7.86011	7.44169	7.69127	8.18706	7.61938	7.7834	7.77313	7.97538	7.93832	7.6282	7.57614	7.95192	7.71807	7.9525	7.8127	7.92124	7.66679	7.78127	7.7827	7.79628	7.90894
Indole-3-pyruvate	5.32486	5.36954	4.51411	5.79783	4.51411	5.44574	5.33111	5.7313	4.51411	6.12528	5.78805	5.98597	4.51411	4.51411	4.51411	5.56369	5.82277	4.51411	5.5625	5.3455	6.17413	4.51411	4.51411	4.51411	5.81904	5.66389	6.01268	4.51411	6.30037	4.51411	4.51411	4.51411	4.51411	5.67766	5.19685	5.67485	5.36522	4.51411	4.93837	4.51411	4.51411	5.84956	5.06482	4.51411	4.51411	6.25706	5.24189	4.51411	5.76253
Indoxyl sulfate	6.33466	6.84872	7.13	7.59538	8.14325	7.03274	7.12927	7.49876	6.87611	7.24539	7.49647	7.52702	6.64508	6.93361	6.86148	7.4898	7.72969	7.37936	7.11471	6.93034	8.26423	7.10925	8.09534	7.0794	7.5641	8.03809	7.52458	6.84277	7.89728	6.46145	7.02325	6.90781	7.1777	6.45349	6.89251	6.93105	6.6429	5.99607	8.27494	6.52298	8.19479	7.36913	6.81905	7.12257	6.49279	7.94008	7.85074	7.38021	7.57625
Inosine	9.037	8.19117	8.27546	7.96974	9.01909	8.22711	8.02635	7.28408	7.93408	7.43597	7.49535	7.75015	7.75056	7.95994	8.82104	8.4776	7.69261	7.09992	7.48204	7.90022	7.82357	8.26655	8.8316	7.30519	8.721	8.11373	7.72063	8.04956	7.12666	7.42552	8.46128	8.36127	7.60531	7.85057	8.18743	8.05647	8.08888	7.67294	8.5558	7.87096	9.02646	8.21857	8.43539	8.49234	8.31511	8.3688	8.28438	7.8684	8.00171
Isoleucine	9.00312	8.69203	9.27962	8.81265	8.90379	8.92735	8.90923	8.7912	8.67921	8.74086	8.8249	8.89195	8.57995	8.59473	9.04154	8.79941	8.85414	8.8902	8.61601	8.87245	8.86925	8.86486	8.83961	8.89637	8.80791	8.96107	8.91233	9.02064	8.96335	8.89945	8.89429	9.40801	9.02703	8.79553	8.87349	8.78866	8.73269	8.64339	8.94457	8.99739	8.87237	8.72277	8.71545	8.94732	9.0415	8.72692	9.38093	8.67595	8.96356
Lactate	9.94383	9.31657	9.66486	9.41479	9.53063	9.57917	9.5585	9.53998	9.35745	9.64881	9.48109	9.46	9.54068	9.45121	9.55743	9.58102	9.43767	9.42207	9.23348	9.47855	9.49614	9.53732	9.50259	9.43836	9.53044	9.45405	9.53676	9.54316	9.63202	9.64752	9.83991	9.48341	9.46832	9.63074	9.77737	9.41042	9.30365	9.3834	9.56335	9.36602	9.63499	9.44032	9.4139	9.60856	9.62177	9.56113	9.32574	9.52067	9.62768
Leu-Leu	6.2738	5.8384	7.03889	6.6541	6.04008	6.43439	5.56054	6.41414	6.83648	6.39177	6.63052	6.28844	6.05832	6.47752	6.757	6.315	6.47997	6.66655	5.91788	6.64189	6.37795	6.4237	5.88927	6.06754	5.63484	6.49356	6.10858	6.92237	5.56054	6.26463	7.2128	6.77842	6.85351	5.76947	6.59064	6.40945	6.5924	6.59336	6.65001	6.91141	5.56054	6.55106	6.59179	6.09623	6.38197	6.19146	6.85125	6.93731	6.79675
Leu-Val	6.70183	6.44601	7.1105	6.78729	6.59067	6.51028	6.60523	6.53565	7.05309	6.51716	6.56735	6.26613	6.53236	6.83626	6.82539	6.54632	6.7556	6.701	6.31654	6.77704	6.42535	6.74506	6.57082	6.45727	6.11301	6.85141	6.29483	6.86385	5.57366	6.72889	7.21282	7.02083	6.88931	6.09568	6.64801	6.30466	6.54226	6.17347	6.74456	7.01052	6.35623	6.55957	6.74402	6.44983	6.55781	6.23928	6.83522	6.90472	7.00116
Lumichrome	6.63263	6.45579	6.68042	7.10948	6.55957	6.7067	6.44616	6.69161	6.9135	6.79268	6.76018	7.03783	6.05515	6.70473	6.60959	6.55742	6.58001	6.85254	6.81265	6.79488	6.59929	7.00328	6.78753	6.51866	6.68389	6.87951	6.94394	6.84065	6.71031	6.74817	6.64707	7.14582	6.7345	6.77451	6.85502	6.50803	6.59945	6.85479	6.5179	6.77064	6.53394	6.9317	6.50411	6.78043	6.73168	6.43214	6.59545	6.63619	6.66384
Lyso-PC (16:0)	8.74691	9.10512	9.24569	9.32143	9.27805	8.82981	9.46809	9.14722	9.24816	9.33509	9.2121	9.26876	9.25827	9.22938	9.07822	9.17823	9.28811	9.15692	9.70478	9.09845	9.47902	9.42563	9.27387	9.41888	9.38992	9.25818	9.62118	8.9396	9.73564	9.41681	8.73112	9.14929	9.2106	8.5339	8.95026	9.16228	9.32404	8.89314	8.71839	9.1235	9.09944	9.2279	9.25215	8.20955	8.87882	9.32842	8.74864	9.81752	9.64031
Lyso-PC (17:0)	7.07599	7.24184	7.46099	7.43564	7.45782	7.14157	7.64201	7.34221	7.46968	7.46762	7.43223	7.49613	7.44174	7.48241	7.23005	7.37853	7.43349	7.3565	7.97853	7.2691	7.6803	7.68806	7.41723	7.59649	7.58894	7.45797	7.69665	7.22028	8.00876	7.70274	7.19679	7.42352	7.41963	6.69709	7.1589	7.29785	7.57518	6.97507	7.05488	7.22645	7.26272	7.34993	7.48692	6.47361	7.12307	7.46697	7.12591	8.20428	7.96455
Lyso-PC (18:0)	8.493	8.87172	8.57259	8.97665	8.9556	8.69469	9.19795	8.62429	8.76131	8.76496	8.73252	8.80775	8.82571	8.79425	8.58962	8.86306	8.85694	8.69413	9.52299	8.76911	9.05906	9.15123	9.00629	8.93292	8.96468	8.95168	9.14854	8.67501	9.58343	8.91058	8.40159	8.80721	8.69915	8.24991	8.60835	8.93906	9.2147	8.4613	8.53223	8.51137	8.68813	8.9011	8.77387	8.01626	8.59607	8.92978	8.57212	9.6981	9.22438
Lyso-PC (18:1)	7.87828	8.14479	8.35578	8.4425	8.59401	8.2305	8.47663	8.68146	8.46564	8.89356	8.72968	8.10752	8.82894	8.5296	8.22826	8.40157	8.33373	8.62781	8.66911	8.30125	8.41536	8.54227	8.69428	8.7621	8.72293	8.30853	8.5029	8.07124	8.75545	9.12405	8.24755	8.3129	8.80791	8.1124	8.26582	8.1409	8.21974	8.18488	8.01846	8.31831	8.44864	8.41699	8.65845	7.82752	8.16	8.38078	8.10269	9.05992	8.74377
Lyso-PC (18:2)	7.68407	7.9076	8.54088	8.30289	8.17164	7.7725	7.90497	8.23152	8.68799	8.5188	8.31666	7.95976	8.54782	8.75894	8.12498	8.05532	8.1542	8.17434	8.67536	8.04131	8.23746	8.27948	8.13564	8.51456	8.56195	8.03917	8.5669	8.0192	8.55663	8.4571	8.01546	8.24658	8.19215	7.7303	7.99787	8.0048	8.15877	8.15473	7.67882	8.51344	7.99079	8.32994	8.73723	7.39487	7.81286	8.21244	7.91515	8.88301	8.60474
Lyso-PC (22:4)	6.19065	6.32269	6.0553	6.38389	6.57613	6.72007	6.99688	6.39486	5.03435	6.64461	6.62254	6.76177	6.85031	6.3519	5.03435	6.90236	6.33829	6.36061	6.74269	5.03435	6.88705	6.41307	6.53527	6.58032	7.07053	5.03435	6.66314	6.60552	7.09093	7.00053	6.79303	5.03435	6.83771	6.52079	6.84258	6.34254	6.59921	5.03435	6.59431	5.03435	6.45975	6.35479	6.40455	6.3382	6.54191	6.8779	6.60622	6.81753	6.45389
Lyso-PE (16:0)	7.02827	7.37919	7.48141	7.18161	7.21915	7.1655	7.17274	7.26454	7.05697	7.24018	7.24951	7.06191	7.35563	7.18963	7.60725	7.23457	7.03698	7.3202	7.63212	7.22955	7.16908	7.67333	7.28502	7.38531	7.26446	7.0102	7.19498	7.11011	7.44509	7.54669	7.04138	7.32308	7.46635	6.91067	7.03413	7.44008	7.51994	7.53606	6.85124	7.0563	6.9885	7.07373	7.27052	6.76424	7.20697	7.19171	6.99093	7.70349	7.41327
Lyso-PE (18:0)	7.77166	7.64433	7.67491	7.31371	7.51466	7.78691	7.95522	7.59874	7.25056	7.58223	7.63352	7.59304	7.77485	7.43441	7.89382	7.66925	7.24445	7.6487	7.94708	7.58456	7.58163	8.04839	7.60763	7.68376	7.68925	7.3658	7.55259	7.64241	8.04692	7.965	7.64703	7.68615	7.83285	7.33649	7.50327	7.74312	7.81489	7.62292	7.56564	7.2182	7.31509	7.20239	7.48613	7.25581	7.72975	7.45419	7.62172	8.44343	7.92567
Lyso-PE (18:1)	7.2565	7.4841	7.84414	7.24441	7.46808	7.33524	7.03885	7.86916	7.48036	7.89882	7.82372	6.84869	7.89783	7.77442	7.85498	7.32267	7.13017	7.81402	7.69827	7.50151	7.0404	7.73011	7.57016	7.82993	7.41082	7.1079	6.66432	7.22633	7.12741	8.1639	7.35135	7.72931	8.07332	7.37197	7.32123	7.47965	7.52844	7.93694	6.94209	7.53375	7.39512	7.22484	7.81076	7.09687	7.39963	7.21083	7.22469	7.93271	7.50529
Lyso-PE (20:4)	7.32007	7.30703	7.42292	7.1122	7.31293	7.20591	7.42052	7.38935	7.47301	7.4165	7.26935	7.39048	7.36955	7.48084	7.37583	7.42917	7.01363	7.28735	7.59171	7.56815	7.34936	7.71012	7.25746	7.63044	7.36783	6.98026	7.15272	7.47718	7.51465	7.64574	7.29803	7.31149	7.5146	7.00067	7.1182	7.3323	7.39061	7.30093	7.34967	7.38181	7.36974	7.05081	7.49556	6.81666	7.02716	7.34572	7.15514	7.77898	7.75742
Malate	9.00046	9.06686	8.72475	8.91401	9.08928	8.93562	8.50495	9.01192	9.08367	8.85828	8.81343	8.74474	9.01681	9.02386	8.59346	8.99583	8.86909	8.96346	8.99638	8.8941	8.80145	8.72512	8.90792	8.77249	8.92754	8.44754	8.79774	8.82483	8.31779	8.76719	8.9465	8.50321	8.9852	9.14974	9.17327	9.03629	9.04734	9.0522	8.89638	9.16826	9.06619	8.92273	8.92505	8.8709	8.97529	9.02988	8.73811	8.82394	8.63292
Malonate	6.49265	6.58114	6.41882	6.60391	6.39966	6.45608	6.7459	6.87895	6.88979	6.81337	6.66235	6.85963	6.95925	6.92715	6.51073	6.69578	6.59508	6.63654	6.67428	6.67868	6.80434	6.42775	6.35463	6.74537	6.53671	6.43203	6.73889	6.54495	7.03351	6.72733	6.50849	6.57335	6.60859	6.51328	6.53022	6.49206	6.46732	6.82016	6.56878	6.85832	6.71695	6.38531	6.65083	6.34997	6.5529	6.73958	6.46554	6.96892	6.38501
Methacholine	8.11834	8.29912	7.27087	8.51032	7.38964	8.45568	8.10111	8.83225	8.9556	8.0789	8.25874	8.38346	7.64945	8.97711	7.51325	8.7089	7.17514	8.60976	8.64646	8.35512	8.77143	8.41163	7.83833	8.30311	8.58354	7.38744	8.025	7.23866	7.83058	6.95258	8.51431	7.86835	8.18785	8.32971	8.54846	8.50183	7.3354	8.17589	7.17819	7.89769	8.05897	7.90682	8.60465	7.53567	7.93706	8.57616	7.73919	8.23754	9.04641
Methionine	8.28175	8.07955	8.564	8.16125	8.44055	8.00707	7.87549	8.01911	8.08334	7.94463	8.08885	8.0042	7.85305	8.0977	8.26696	8.04332	8.15484	8.16178	7.93086	8.08244	8.00618	8.13639	8.36728	8.12257	8.07422	8.23166	8.05325	8.0965	7.97815	8.13248	8.15713	8.18993	8.05766	8.06744	8.03447	8.12732	8.01868	8.01301	8.26279	8.27582	8.2968	8.08295	8.10606	8.20116	8.07475	7.91903	8.20235	8.13917	8.19454
Methyl 4-aminobutyrate	8.5801	8.41511	8.85026	8.56222	8.53	8.59447	8.60314	8.64177	8.56477	8.63707	8.52097	8.59317	8.55861	8.54246	8.69259	8.43709	8.60751	8.62199	8.39269	8.55266	8.57004	8.4872	8.44461	8.64013	8.41166	8.59343	8.57721	8.6385	8.67675	8.60817	8.47015	9.02311	8.71065	8.48069	8.55772	8.44833	8.4188	8.52705	8.59432	8.82919	8.61005	8.45496	8.46437	8.54865	8.70481	8.48294	9.05053	8.6373	8.53499
Mevalonate	4.87325	5.62664	4.87325	4.87325	5.45769	5.4196	5.1642	4.87325	4.87325	4.87325	5.89111	4.87325	4.87325	4.87325	4.87325	4.87325	4.87325	5.78752	5.88588	4.87325	6.22052	4.87325	5.30369	4.87325	6.12988	6.15701	4.87325	4.87325	6.41339	6.51742	6.03741	4.87325	6.35292	6.02022	6.2887	5.25593	5.1857	6.14483	6.67775	4.87325	6.06084	5.92102	4.87325	5.95752	6.01246	6.33878	6.0836	6.2292	6.1286
Myoinositol	8.71575	9.03786	7.3128	8.88811	8.89834	8.91121	8.30239	7.85773	7.4627	7.66966	7.49597	8.602	7.35851	7.37774	7.11422	8.28141	8.86636	7.69377	9.15434	8.44333	8.54334	8.28145	8.79673	7.80976	8.22299	8.69062	8.333	8.87016	7.89844	7.42008	8.77624	7.22297	7.66285	9.0888	8.93171	8.95074	8.98309	7.6392	8.7791	7.31651	8.94696	8.73107	7.3496	8.96386	8.9456	8.39254	8.99939	7.48997	8.38044
N,N,N-Trimethyllysine	7.34979	6.64848	7.04306	7.38597	7.5869	7.29833	7.51195	7.36939	6.94597	7.39892	7.48702	7.52575	7.40565	6.67013	7.2198	7.23095	7.6736	7.2956	7.29587	7.1736	7.67945	7.63453	7.61794	7.91142	7.32725	7.87606	7.7863	7.80427	7.63646	7.57194	7.59412	7.37081	7.44476	7.28801	7.28619	7.00226	7.24456	7.42646	7.78404	6.74518	7.29698	7.67634	7.09207	7.32054	7.26226	7.49635	7.87509	7.12657	7.44735
N,N-Dimethylarginine	7.77434	7.46105	7.70164	7.88129	8.2088	7.89061	8.05246	8.19613	7.86398	8.1169	8.18295	8.07853	8.00268	7.67875	7.88067	7.86124	8.05943	7.98369	7.64492	7.94288	8.24939	7.80398	8.18564	8.40093	7.93003	8.12229	8.18081	8.09101	8.26777	8.21399	8.02624	7.8746	8.08106	7.93981	7.9017	7.6583	7.87479	8.19406	8.27972	7.54607	8.12284	7.99457	7.92361	7.97432	7.76345	7.91263	8.17573	7.78597	8.04709
N,N-Dimethyllysine	6.70428	6.0562	6.24372	6.88637	7.21833	6.56589	7.1712	6.86978	6.11095	6.68734	6.91751	7.22621	6.69276	5.94338	6.45587	6.71003	7.15108	6.70682	6.36108	6.43059	7.36125	6.45886	7.21522	7.39907	6.77385	7.23598	7.35549	7.20031	7.16859	7.23018	6.867	6.45963	6.93783	6.61418	6.65414	6.16607	6.66141	7.1435	7.32772	6.04462	6.94886	7.14507	6.46553	6.61018	6.574	6.71168	7.29773	6.35877	6.71632
N-Acetylalanine	7.51571	6.95999	7.1481	7.14873	7.21532	6.82561	6.99128	7.0992	6.68196	7.05525	6.94424	6.91365	7.25738	6.79194	6.97306	7.08049	7.13125	7.02706	6.959	6.81664	7.05288	6.85166	7.08678	6.67397	7.08799	6.96555	6.87236	7.07105	6.97126	6.98693	6.95991	7.01234	7.01357	7.01731	7.06151	6.92069	6.95158	6.95937	7.38674	7.09878	7.24697	7.13496	6.77378	7.18648	7.06999	7.10424	7.18522	7.08603	6.86911
N-Acetylaspartate	8.52306	8.27152	8.65012	8.85802	9.17637	8.05616	8.12689	9.57085	8.43689	9.51471	9.35315	7.4902	9.47859	8.72395	7.8965	8.10009	8.91851	9.45295	7.88646	8.98381	7.63708	8.8894	9.23458	8.17128	8.10598	8.73341	7.49589	8.39274	7.05757	9.42617	9.01818	7.87083	9.40915	9.06028	8.6908	8.46696	8.48831	8.95369	8.47635	9.07102	8.93105	8.62458	8.83142	8.91699	8.24626	7.98677	8.31723	9.51859	8.50468
N-Acetylcysteine	6.79756	5.94873	6.38198	5.86307	5.71961	6.51512	6.16309	5.93621	5.61347	4.7872	5.34742	5.76235	5.82737	5.85522	6.12893	5.73008	5.9209	5.96918	6.19101	6.2824	5.90389	5.97014	6.11421	5.52098	5.69982	6.09863	6.05787	6.72671	4.7872	4.7872	6.27174	6.48993	6.04011	6.54751	6.66218	6.28211	6.26544	5.66301	6.68965	6.49994	5.90456	5.55612	5.86628	6.67865	6.80831	5.79825	6.71	5.50964	5.9456
N-Acetylglutamate	6.70188	6.03372	7.36368	6.10087	6.30121	6.29088	6.16319	6.62113	6.09541	6.78294	6.41879	5.80122	6.91306	6.10313	6.91336	6.05322	6.08072	6.38204	5.93307	6.94946	5.96784	6.87715	6.40851	5.83883	6.01391	6.01599	5.89689	6.20643	5.25634	6.69361	6.24239	6.82747	6.231	6.39323	6.60321	6.21968	6.42354	6.21181	6.15691	6.63334	6.311	6.09058	6.3302	6.46009	6.6135	6.09175	6.02756	7.12197	6.9358
N-Acetylhexosamine phosphate	6.69348	6.59803	6.53747	6.90352	8.38468	6.33613	7.13964	6.2516	6.84875	6.09436	6.13911	6.97507	6.32292	6.48572	6.82643	6.72379	6.99781	6.09193	6.24933	6.42961	6.81991	6.61078	7.94312	6.4257	6.97643	7.11067	6.74056	6.68503	5.77283	5.84557	7.0453	6.62189	6.19845	6.80674	6.87447	6.43639	6.5955	6.52397	6.69264	6.6772	7.93843	7.19976	6.80228	6.77621	6.48172	6.89372	6.72954	6.08308	6.10768
N-Acetylhexosamine sulfate	6.81675	5.70799	6.03688	6.5553	6.8623	5.64359	6.2478	6.09904	5.92285	6.05676	5.9604	6.00891	6.44607	5.76497	5.32113	6.60408	5.95135	5.85632	5.46204	6.9121	6.1326	6.93184	6.04405	6.31253	6.79329	6.57668	6.16506	6.75309	6.08231	6.30749	6.75557	5.71234	6.6415	6.20356	6.03561	5.90511	6.37636	5.86028	6.48388	5.92353	5.90613	6.50971	5.72793	5.84686	6.46333	6.6734	6.89374	5.95745	6.8619
N-Acetylleucine	6.71337	6.24869	6.58322	6.6366	6.67135	6.48911	6.15842	6.71999	6.04086	6.70697	6.64629	6.88209	6.75665	6.04086	6.3382	6.76171	6.69226	6.73436	6.40318	6.28805	6.88246	6.30094	6.81328	6.38751	6.54994	6.92635	6.98109	6.72825	7.34613	7.20444	6.35721	6.82742	7.04338	6.43668	6.50983	6.28123	6.42432	6.85819	6.61309	6.39122	6.65174	6.57478	6.1109	6.31915	6.5406	6.69251	7.22185	6.61688	6.43707
N-Acetylmethionine	7.08446	6.86217	6.94941	6.95617	7.47811	6.3166	6.54688	6.43951	6.01511	6.4914	6.41912	6.63375	6.90757	6.10085	6.68477	6.95395	6.83125	6.36444	6.60473	6.51957	6.79226	7.20595	7.28073	6.03717	7.1827	6.79336	6.49658	6.86128	6.15539	6.67959	6.74457	6.62184	6.62645	6.72254	6.83545	6.93292	6.75832	6.65159	6.82259	6.60944	7.37712	7.02225	6.92099	7.02396	6.70585	6.91189	6.76852	6.56144	6.4694
N-Acetylneuraminate	7.08337	6.80825	6.58841	7.28383	6.75396	6.91465	7.68148	6.7391	6.89047	7.34777	6.93753	6.94904	6.62581	6.70526	6.28472	6.66588	7.05862	6.53728	7.04005	6.97563	7.05129	7.03955	7.23174	7.46722	6.92455	7.20087	6.74093	6.40392	6.53926	7.4054	6.23409	6.25572	6.74826	6.71777	6.68738	6.91993	6.93252	6.48476	6.60285	6.34131	7.21664	6.97484	6.7476	6.71579	6.46304	6.64321	6.73866	7.06639	7.29994
N-Acetylornithine	6.04291	6.51201	6.70645	6.16431	5.82002	6.06814	5.74076	6.82755	6.38231	6.69546	6.84566	5.66486	6.31523	6.49501	6.81069	6.06258	6.03619	6.82095	6.27903	6.26993	6.21189	6.06726	5.83328	6.35191	6.07565	5.62077	5.84071	5.92985	6.02598	6.37977	6.09531	6.77846	6.34046	6.2834	6.28892	6.26829	5.80277	6.67665	6.06541	6.46652	5.88967	6.12121	6.3511	6.41692	5.80294	6.09888	5.92271	6.32419	6.70371
N-Acetylphenylalanine	6.87657	6.26606	6.69108	6.93683	7.0605	7.09158	5.81481	7.45745	6.46375	7.30949	7.65551	7.28569	7.01445	6.62721	6.60004	6.95797	7.25065	7.78001	6.70609	6.45018	7.23976	6.57253	7.25891	7.22457	6.87176	7.46768	7.50999	7.13617	7.95587	7.4413	6.70267	6.9693	7.71254	6.75098	6.76273	6.44216	6.85332	6.79955	7.28041	6.99865	7.0267	6.78586	6.53305	6.65877	6.88358	7.06529	7.6782	6.86378	6.98604
N-Acetyltryptophan	5.29031	4.5017	5.15226	5.52306	5.53674	5.42706	4.5017	6.32464	5.74347	6.16212	6.3757	5.8943	5.93926	5.66088	5.04366	5.32205	5.81732	6.50716	5.38452	5.40572	5.86173	5.28318	5.93344	5.57221	5.69518	6.05608	5.72727	5.26553	6.35873	6.00855	5.11375	5.30517	6.41008	4.86351	5.28586	5.31264	5.00339	5.03993	5.52883	6.29551	5.73899	5.62535	5.77802	5.20735	4.98738	5.91921	5.5393	5.46724	5.84936
NAD+	7.43177	6.88152	7.78693	7.86102	6.54816	8.02592	7.64655	7.52211	8.26492	7.42575	7.33647	7.61341	7.44121	8.0042	7.64738	6.77316	8.07608	7.50581	7.86824	7.72917	7.51621	7.31801	6.52013	7.96657	5.62638	7.87179	7.52884	8.09499	6.19613	6.6887	8.08191	7.79953	7.46537	8.24505	8.13138	7.37906	7.41216	8.18864	6.86854	8.08457	6.5983	8.07078	7.86831	7.16135	8.08868	6.83198	7.9171	7.31495	7.57667
NADH	6.51811	6.71964	6.8567	6.94688	6.41252	6.76961	6.38836	6.41767	6.55667	5.98187	6.11042	6.79102	5.9893	6.76801	6.78089	6.64746	7.06442	6.5482	6.97543	6.55433	6.96492	6.29445	6.43727	6.70727	6.03901	6.82485	6.57981	6.89901	4.95175	4.95175	6.53729	6.84988	6.14062	6.9989	7.20831	6.8132	6.88706	6.86431	6.45344	6.6163	6.3867	6.96422	6.69339	6.48108	6.93196	6.77414	6.97201	4.95175	6.76705
NADP+	5.64042	4.65785	5.66163	5.45258	4.65785	5.66108	4.65785	5.61676	6.18444	4.65785	4.65785	5.59482	4.65785	5.34083	5.89942	4.65785	5.65184	5.64424	5.78151	5.66599	4.65785	5.3039	4.65785	5.4323	4.65785	4.65785	5.18072	6.09676	4.65785	4.65785	5.62051	5.97273	5.36777	4.65785	5.52268	4.84881	4.65785	5.97923	4.65785	5.67302	4.65785	6.00055	5.87153	5.07412	5.90165	4.65785	5.84989	4.65785	4.65785
N-Formylmethionine	6.11621	6.61842	5.36071	6.68322	6.66029	6.44779	5.99618	6.42884	5.90258	6.42565	6.32373	6.17011	6.61341	5.97435	5.07052	6.17912	6.66021	6.50984	6.56241	5.85955	6.14749	5.9697	6.54326	5.79765	6.15346	6.4714	5.94456	6.41849	6.28856	6.28241	6.44261	5.06368	6.46605	6.63412	6.59384	6.70394	6.63909	6.21364	6.42911	6.51801	6.71469	6.74426	6.12515	6.59727	6.45988	6.11559	6.34747	6.68795	6.05779
Nicotinamide	9.92943	9.78782	9.14418	9.29931	9.75307	9.26965	8.84006	8.75424	8.98661	8.7224	8.95867	8.85064	8.72833	9.11415	9.37184	9.53504	9.22323	8.95786	9.40764	8.99179	8.96562	9.28447	9.59164	9.07028	9.51432	9.33267	8.93203	9.43546	8.67817	9.00909	9.68643	9.12229	8.89165	9.35658	9.51874	9.6475	9.59324	9.4832	9.78665	9.08881	9.89608	9.44363	9.38849	9.54535	9.45977	9.5066	9.45319	8.70132	9.06937
N-Methylglutamate	6.03962	6.47634	6.90387	6.44727	6.89021	6.2828	5.97197	6.64658	6.56465	6.71164	6.59431	6.22163	6.49817	6.6827	6.83478	6.16002	6.35316	6.68383	6.35282	6.69874	6.40117	6.40046	6.26065	6.54475	6.19658	6.06056	6.39534	6.35355	6.58532	6.30064	6.26364	6.54469	6.5632	5.97197	6.22241	6.36295	6.28224	6.39225	6.81738	6.32399	6.54332	6.48471	6.55917	6.14946	5.97197	6.23006	6.04193	6.76103	6.61725
Norleucine	6.278	6.90055	7.08214	7.11169	6.278	6.278	6.278	7.40246	7.54964	7.17232	6.89889	6.278	7.11729	7.43668	6.278	7.17161	7.23157	6.90947	6.82776	7.3369	6.73168	7.10262	6.278	7.01852	7.20509	6.84347	6.84769	6.278	6.73296	7.34328	6.7091	6.278	6.278	7.18194	7.27561	7.03812	6.278	6.278	6.51322	6.278	6.278	6.278	7.04921	6.88832	6.278	7.15898	6.278	6.278	7.59565
Octanoic Acid	7.74162	7.8862	7.87768	8.05995	7.48123	7.51431	7.721	8.01055	7.64561	8.35889	7.92727	8.00158	7.98072	7.83201	7.33414	7.40945	7.47777	7.71449	7.58559	7.64548	7.8623	7.80534	7.2684	7.78035	7.63443	7.34837	7.86313	7.41992	8.04371	7.99615	7.2865	7.51754	7.49555	7.34627	7.69577	7.60098	7.66427	7.66924	7.64852	7.61177	7.52189	7.14132	7.25926	7.1302	7.4314	7.66124	7.49046	8.07115	7.96167
Oleamide	7.57985	6.92422	7.74169	6.9957	6.81984	7.50608	8.19854	7.31838	7.62817	7.2062	7.45157	7.21498	8.06898	7.75326	7.44173	7.24656	6.75972	7.54691	7.1581	7.60623	7.02866	8.00738	6.86679	7.75678	6.75389	6.79921	6.9748	7.42879	7.63423	8.97046	7.36286	7.29594	8.21863	6.81157	7.00791	7.03546	6.99453	7.64105	6.97287	7.64836	6.88101	6.7928	7.5734	6.6496	7.31041	6.55018	7.18367	8.09874	7.70606
Ophthalmate	6.31203	6.17378	6.35327	6.91507	6.88571	5.0711	6.90687	5.0711	6.44432	5.95751	6.01183	5.0711	6.66376	6.33837	6.24411	5.98541	7.00907	5.0711	6.17287	5.96176	6.19252	5.99611	6.31719	6.48844	6.0865	6.41669	6.27434	5.98632	5.0711	6.80166	5.72095	6.23949	6.47952	5.51284	5.9922	6.14669	6.11776	6.37104	6.53541	6.9952	6.60922	7.02039	6.32341	5.68492	5.0711	5.81945	6.22311	6.4725	6.21533
Ornithine	6.99945	6.52638	6.62715	7.00367	7.61748	7.17352	7.43347	7.37195	6.5196	7.1018	7.44384	7.62483	6.91828	6.24495	6.4503	7.75887	7.24022	7.5068	7.11162	6.73821	7.81498	7.08966	7.66604	7.49713	7.49358	7.8049	7.91641	7.39831	8.38492	7.27748	7.2651	6.65799	7.25239	7.15846	7.34002	6.85136	7.21071	7.25627	7.77222	6.70618	7.13655	7.29864	7.02963	7.22566	6.98003	7.66053	7.71808	6.71924	7.17142
Oxoadipate	6.25037	6.56787	5.07473	6.77564	6.28626	6.47926	6.11299	6.26304	6.06447	6.17776	5.07473	6.36078	6.20234	6.12176	5.07473	6.2349	6.58132	5.07473	6.69632	6.23029	6.33193	6.02764	6.22095	5.07473	6.1246	6.33794	6.1343	6.41554	6.41712	5.80259	6.32777	5.07473	5.07473	6.49751	6.41376	6.39001	6.37612	5.07473	6.30461	5.07473	6.54521	6.69908	5.07473	6.40377	6.43451	6.24071	6.42941	5.07473	5.81666
Oxohexanoic acid	8.12733	7.82655	8.5142	8.6242	7.74663	7.94618	8.74917	8.58525	8.41456	8.78675	8.63998	8.94462	8.02519	8.40052	8.19756	8.33463	8.56512	8.47801	8.0695	8.24047	8.94517	8.23013	8.44638	8.61464	8.4547	8.01369	9.04225	8.09656	9.3626	8.25432	7.22845	8.45853	8.48359	8.02395	8.02399	7.87911	8.04468	7.72999	8.25872	8.28929	7.51904	8.46926	8.01777	7.74726	7.92236	8.58184	8.12099	8.48348	8.19488
Oxoproline	5.96841	5.96841	5.96841	5.96841	5.96841	5.96841	5.96841	5.96841	5.96841	5.96841	5.96841	5.96841	5.96841	5.96841	5.96841	5.96841	5.96841	5.96841	5.96841	5.96841	5.96841	5.96841	5.96841	5.96841	5.96841	5.96841	5.96841	5.96841	5.96841	5.96841	5.96841	5.96841	5.96841	5.96841	5.96841	6.30411	6.33876	5.96841	5.96841	5.96841	5.96841	5.96841	5.96841	5.96841	5.96841	5.96841	5.96841	5.96841	6.27145
PC (32:0)	7.82005	7.66691	7.11641	7.3988	7.18489	7.95883	8.28508	7.15802	7.19096	7.20686	7.17882	7.66531	7.3201	7.41204	6.35568	7.62163	7.46877	6.08478	8.00422	7.59929	7.06503	7.99817	7.48011	7.40391	7.75029	7.66962	7.20344	7.63173	7.77873	7.31695	7.83322	6.14875	6.08478	7.35107	7.21099	7.72445	7.84516	7.16863	7.42598	7.39985	7.43371	7.2951	7.1749	7.2702	7.79967	7.54884	7.41444	7.9703	7.56823
PC (32:1)	7.91153	7.6204	8.24121	7.77581	7.70517	8.23562	8.44289	8.00542	8.19611	7.92454	8.30439	7.83558	7.96652	8.39328	8.79323	7.93656	7.76309	8.2679	7.8575	7.97691	7.31598	8.36247	8.04708	7.84663	7.87269	7.97564	7.27372	7.87828	7.67928	8.33899	8.00321	8.51564	8.32907	7.81963	7.46975	7.80969	7.73467	8.24424	7.45055	8.10283	7.79616	7.69903	8.11033	7.72426	8.16474	7.76916	7.72007	8.18619	7.74655
PC (32:2)	7.14606	6.77115	7.95017	7.15489	7.09045	7.55798	7.75685	7.29146	7.86363	7.17892	7.60758	7.18735	7.34149	8.061	8.24692	7.3492	7.148	7.55285	7.11041	7.34841	6.62777	7.60332	7.31855	7.34398	7.18832	7.29858	6.37877	7.19996	6.71178	7.52624	7.32837	8.00835	7.57655	7.18483	6.9145	7.00467	6.92969	7.6532	6.94445	7.77763	7.14666	7.03143	7.75299	7.1062	7.43701	7.12813	7.07081	7.41488	7.17616
PC (34:1)	8.44103	8.18086	7.7289	8.06151	7.90923	8.81967	8.805	8.28517	7.99427	8.3314	8.51864	8.16037	8.34009	8.13721	8.30835	8.10886	8.07631	8.36359	8.47199	8.26453	7.64874	8.72763	8.37467	8.16708	8.16111	8.31316	7.75076	8.30533	8.52149	8.62397	8.56678	8.11022	8.38296	8.31004	8.0117	8.31433	8.35002	8.16379	7.95931	7.96414	8.11201	7.98482	7.96929	8.20379	8.66087	7.97107	7.98126	8.93551	8.11674
PC (34:2)	8.69425	8.18532	8.19106	8.05259	7.93753	8.724	8.52867	8.16157	8.4347	8.25745	8.46057	8.00927	8.3182	8.62484	8.64449	7.88045	8.04206	8.31403	8.59446	8.10794	7.39563	8.62049	8.32821	8.2838	8.00784	8.30339	7.59777	8.5915	8.45987	8.45403	8.61785	8.39421	8.2486	8.07468	7.94566	8.3801	8.44035	8.51642	8.09415	8.31495	8.06488	7.92591	8.32376	8.07576	8.66849	7.76923	8.21403	8.96131	8.01657
PC (36:1)	5.83251	7.04815	5.83251	5.83251	5.83251	7.79677	7.74177	7.31233	5.83251	7.33114	7.42496	6.87318	7.25606	5.83251	5.83251	6.79504	5.83251	7.25212	7.30361	7.5477	5.83251	7.66648	6.98632	7.18389	6.6932	5.83251	6.4313	5.83251	7.7035	7.57341	7.34219	6.36813	7.15423	7.45214	7.10068	7.12342	7.21537	5.83251	6.80101	5.83251	5.83251	5.83251	5.83251	7.195	7.20063	6.69335	6.95012	8.09364	7.41077
PC (36:2)	8.17235	7.73093	7.20932	7.67976	7.55956	8.49596	8.23055	7.82151	7.77027	7.87359	8.0489	7.51683	8.00099	7.94583	7.73784	7.50386	7.64064	7.85729	8.15648	7.85636	6.97102	8.19519	8.05171	7.92139	7.55128	7.93352	7.13004	8.02553	8.13904	8.21026	8.25411	7.64569	7.85455	8.03267	7.76213	7.84547	7.93606	7.78005	7.70807	7.67251	7.74477	7.56596	7.74929	7.89625	8.3338	7.33759	7.83518	8.66098	7.6778
PC (36:4)	8.30844	7.99472	7.5932	7.57061	7.47719	8.48432	8.77871	7.46105	8.06145	7.57626	7.73969	8.36917	7.61982	8.03872	7.96779	8.09153	7.5891	7.60275	8.40579	7.784	7.78069	8.43084	7.78652	7.77392	8.1793	7.90226	7.893	8.26844	8.35759	7.71432	8.18509	7.74935	7.61592	7.67039	7.64188	8.16908	8.27352	7.82587	7.96103	7.83657	7.71808	7.44936	7.81588	7.71108	8.28572	8.05055	7.86436	8.42585	7.90324
PC (36:5)	7.3444	6.94744	7.10426	6.82072	6.84979	7.40413	7.73918	6.01831	7.49417	6.01831	7.00341	7.23006	7.14496	7.49921	7.5492	7.26181	6.87517	7.07643	7.26864	6.95711	6.67209	7.37729	7.07031	6.93779	7.15803	7.00781	6.73986	7.174	7.178	7.19226	7.3441	7.33092	7.05382	6.93728	6.89389	7.26213	7.12142	7.36104	7.03642	7.31321	7.10598	6.80838	7.27684	6.89798	7.30128	7.15493	6.95047	7.48477	6.96381
PC (38:4)	7.84619	7.56601	6.82231	7.1298	6.89964	8.21978	8.49383	6.97395	7.32636	7.0681	7.23948	7.81993	7.15858	7.29438	7.26418	7.61542	7.12504	7.01089	7.979	7.39351	7.28505	7.96553	7.32538	7.3163	7.67935	7.45209	7.28673	7.71709	8.19874	7.19661	7.79483	7.14322	7.00094	7.47875	7.33939	7.66832	7.84283	7.27024	7.61254	7.03305	7.23033	6.92486	7.0872	7.44405	7.89659	7.52116	7.51592	8.2006	7.5496
PC (38:5)	7.56345	7.39136	6.63909	7.09127	7.0094	8.0922	8.30424	6.91855	7.6374	6.79835	7.24396	7.76589	7.17125	7.52591	7.29742	7.67448	7.16022	7.03444	7.82581	7.19536	7.18502	7.80398	7.40792	7.17463	7.68511	7.52892	7.27424	7.58488	7.76392	7.37595	7.65484	7.12943	7.14763	7.40242	7.20527	7.60119	7.67919	7.16666	7.4842	7.23576	7.41733	6.99837	7.30595	7.35006	7.74257	7.56206	7.34773	7.86653	7.37866
PC (40:5)	6.456	6.27273	5.3715	5.3715	5.55943	7.40751	7.43044	5.56445	5.61491	5.3715	6.17394	6.42301	5.3715	5.3715	5.3715	6.45429	5.3715	5.3715	6.72491	5.3715	5.3715	6.46707	5.3715	6.06257	6.44294	5.3715	6.09038	6.55495	6.95432	6.31284	6.78054	5.3715	6.10959	6.6781	6.41081	6.40739	6.516	5.3715	6.05822	5.3715	6.19147	5.547	5.3715	6.56129	7.0514	6.10091	6.29174	6.85189	5.3715
PC (40:6)	7.05577	6.65436	5.67796	6.07897	6.05651	7.57222	7.47967	5.78045	6.34085	5.67796	6.47555	6.59004	5.67796	5.67796	6.47519	6.62222	6.21855	5.67796	7.06944	6.49142	5.67796	7.13933	6.5533	6.32681	6.75822	6.70479	6.37352	6.96483	7.41398	6.3501	7.10078	6.09539	6.3163	6.76471	6.58723	6.83909	7.00374	6.31513	6.92995	5.78144	6.28102	5.98784	6.21735	6.72236	7.21095	6.50225	6.8034	7.61263	6.65104
PC (40:8)	6.84007	6.39263	5.90023	6.08589	5.77844	7.10668	6.92048	5.77844	6.42677	5.77844	5.99233	6.71187	5.97316	6.43728	6.26341	6.66952	6.0518	5.77844	6.78849	6.1864	6.099	6.95575	6.19742	6.34204	6.75368	6.32528	6.42702	6.87065	6.73289	6.29636	6.7848	6.01694	5.91513	6.35554	6.30553	6.63387	6.69195	6.29296	6.84004	6.10815	6.29114	5.87033	6.38347	6.42342	6.63944	6.60032	6.57426	6.9196	6.23985
P-DMEA	7.47191	7.39208	7.66652	6.58785	6.86322	7.97707	7.37947	8.34726	8.8447	8.33865	8.12542	7.64586	8.06008	8.61095	7.80731	7.37615	7.02738	8.26969	7.51856	8.23377	7.70939	8.02656	6.73758	8.3074	7.25583	6.904	7.59864	7.86314	6.77087	8.00446	7.66053	8.01773	8.06645	8.01061	7.77439	7.50152	7.85526	8.40808	7.75115	8.34518	7.24232	6.81895	8.40683	7.83124	7.87091	7.56675	7.83062	7.95197	8.12111
PE (32:0)	5.79784	5.79784	6.36096	5.79784	5.79784	5.79784	5.79784	5.79784	5.79784	5.79784	6.34355	5.79784	5.79784	6.6388	6.74379	5.79784	5.79784	6.39158	5.79784	5.79784	5.79784	6.27014	5.79784	5.79784	5.79784	5.79784	5.79784	5.79784	5.79784	5.79784	6.51668	6.41483	6.52065	5.79784	5.79784	5.79784	5.79784	6.32982	5.79784	6.44741	5.79784	5.79784	6.23541	5.79784	5.79784	5.79784	5.79784	5.79784	5.79784
PE (34:1)	5.67793	6.44076	7.16663	6.37826	6.22264	6.8153	6.94985	6.98306	6.8458	6.87393	7.05908	6.44872	6.69136	7.02024	7.5311	6.5427	6.45728	7.03862	6.5684	6.87316	5.67793	6.87421	6.57015	6.73818	6.41579	5.67793	5.67793	6.11243	6.07549	7.11694	6.7231	7.33444	7.04854	6.62056	6.0825	6.33889	6.25771	6.84814	5.94046	6.95597	6.28308	6.03092	6.81914	6.29983	6.70577	6.13989	6.23453	6.81041	6.57487
PE (34:2)	5.72116	6.38888	6.84952	5.72116	5.72116	6.4798	5.72116	6.73027	6.57904	6.54586	6.80459	5.72116	6.52811	7.09815	7.14977	5.72116	5.96235	6.92226	6.50992	6.75923	5.72116	6.86946	6.19429	6.64558	5.72116	5.72116	5.72116	6.34453	5.72116	6.64245	6.2318	6.88237	6.86771	5.72116	5.72116	6.50704	6.43924	7.05386	5.72116	6.74394	5.72116	5.72116	6.6	6.06063	6.58506	5.72116	5.72116	6.71186	6.26798
PE (36:1)	7.00948	6.61036	6.83708	6.51981	6.51608	7.33787	7.44179	7.16314	6.91412	7.10853	7.28519	6.91113	7.13091	7.02839	7.28742	6.76892	6.58142	7.22636	6.99904	6.92787	6.09491	7.19438	6.88678	7.02364	6.8568	6.91477	6.09491	6.85086	6.81154	7.31945	7.42412	7.11881	7.22483	7.04386	6.64176	6.71411	6.74468	6.79381	6.59856	6.95618	6.72672	6.36534	6.73571	6.7113	7.13876	6.59949	6.68223	7.40947	6.8423
PE (36:2)	7.07506	6.87255	7.13595	6.71678	6.58014	7.28937	6.92539	7.3676	7.28708	7.29063	7.36597	6.21158	7.22982	7.52216	7.43701	6.41675	6.66129	7.28192	7.2956	7.21408	6.15669	7.04121	6.937	7.29375	6.38328	6.75396	6.15669	6.98422	6.5134	7.07829	7.35201	7.08924	7.20114	7.12435	6.81746	6.90416	6.91302	7.31735	6.68401	7.24543	6.70824	6.57869	7.12017	6.7946	7.19818	6.15669	6.94561	7.598	6.82833
PE (36:3)	6.3369	6.66671	6.95841	6.13285	6.35837	7.05376	6.38163	6.97948	7.02201	6.97252	7.08147	5.29765	6.96512	7.41647	7.28637	5.96304	6.44628	6.95957	7.17444	6.86336	5.29765	6.81341	6.53443	6.92903	5.29765	5.29765	5.29765	6.80675	5.29765	6.84811	7.04549	6.95314	6.87518	6.82943	5.29765	6.86543	7.02584	7.40968	5.29765	7.1702	6.48944	6.39422	7.04439	6.72133	7.14973	5.29765	6.65128	7.24526	6.40793
PE (38:1)	6.54169	5.97912	5.45059	5.45059	5.45059	7.02534	6.77563	6.28336	5.45059	6.33826	6.52999	6.2551	6.25953	5.45059	5.96934	5.61895	5.8431	6.31024	6.50015	6.03315	5.45059	6.71156	6.16424	6.21843	6.13473	5.45059	5.45059	6.31719	6.75388	6.77766	6.97994	5.45059	6.46895	6.42637	6.17537	6.18438	6.28172	5.45059	5.92947	5.45059	5.45059	5.62276	5.45059	6.12829	6.65249	5.45059	6.1178	7.10674	6.12733
PE (38:3)	6.45128	5.71061	6.21418	5.99961	5.71061	6.75832	5.71061	5.71061	6.07058	6.1036	6.43176	5.71061	5.71061	6.5686	6.58372	5.71061	6.07937	6.20416	5.71061	5.71061	5.71061	5.71061	6.07824	6.31532	5.97843	5.71061	5.71061	6.36322	5.71061	6.1231	6.76567	6.44645	5.71061	6.5529	5.9115	5.71061	5.71061	6.46737	5.89941	6.33661	6.05405	5.83951	6.31666	6.03267	6.69297	5.71061	6.03162	6.69593	5.71061
PE (38:4)	7.03497	7.06013	6.43085	6.25499	6.24647	7.44186	7.56192	6.68626	6.87562	6.54976	6.63154	7.03997	6.38144	6.77633	6.87493	6.70451	6.27758	6.59154	7.49201	7.04899	6.44843	7.19038	6.58261	6.70267	6.93196	6.41145	6.32889	7.09186	7.15529	6.45622	7.09247	6.75039	6.59435	6.91311	6.48956	7.11046	7.34343	6.78715	6.90694	6.66909	6.39073	6.23534	6.57195	6.63562	7.18484	6.75851	6.93235	7.34121	7.21584
PE (38:5)	6.67548	6.97159	6.01994	6.18326	6.05846	7.22527	7.25443	6.39183	7.05748	6.17468	6.39935	6.59639	5.98736	7.12807	6.93051	6.66984	6.33536	6.31772	7.31211	6.97556	5.74021	7.29342	6.44252	6.79939	6.63476	5.82136	5.74021	6.80303	6.52718	6.08808	6.73274	6.80906	6.53331	6.66723	6.02496	7.12423	7.24598	7.06356	6.38525	6.98402	6.50162	6.03904	6.85255	6.41932	7.07756	6.58104	6.44719	6.63941	6.88752
PE (38:6)	5.55433	6.23262	5.55433	5.55433	5.55433	6.34538	5.55433	5.55433	6.29483	5.55433	5.55433	5.55433	5.55433	5.55433	5.55433	5.55433	5.55433	5.55433	6.59571	6.42079	5.55433	6.70405	5.55433	6.1014	5.89012	5.55433	5.55433	6.01987	5.55433	5.55433	6.23182	5.55433	5.55433	5.55433	5.55433	6.38471	6.38305	6.28182	5.8729	6.38116	5.55433	5.55433	5.55433	5.55433	5.55433	5.55433	5.86347	6.60791	6.17344
PE (40:5)	6.21076	5.17187	5.17187	5.17187	5.31106	6.57051	6.62903	5.17187	5.17187	5.17187	5.17187	5.17187	5.17187	5.17187	5.76568	5.91598	5.17187	5.17187	6.36305	5.17187	5.17187	5.95324	5.35084	5.17187	6.00974	5.17187	5.17187	5.17187	5.17187	5.17187	6.38288	5.17187	5.17187	6.1076	5.74671	5.98255	5.9838	5.17187	5.78781	5.17187	5.17187	5.17187	5.17187	5.69029	6.31131	5.17187	5.17187	6.31857	5.17187
Phenylalanine	8.55872	8.43841	8.98485	8.6205	8.74459	8.63717	8.57534	8.71255	8.63781	8.69279	8.74243	8.58733	8.53566	8.60301	8.851	8.45315	8.69097	8.80405	8.43051	8.61128	8.61726	8.58521	8.61747	8.78875	8.47088	8.77618	8.57615	8.51585	8.57425	8.66029	8.46297	9.00018	8.73454	8.48437	8.50671	8.57516	8.55589	8.59623	8.62894	8.94385	8.62695	8.45941	8.57509	8.66165	8.61383	8.46784	8.80375	8.64191	8.67436
Phosphocreatine	5.03993	5.03993	6.93596	7.24218	6.92715	6.41409	6.50524	7.59089	7.94432	7.09646	7.28907	6.68598	7.00079	7.61204	6.98465	6.77146	7.26174	7.64512	5.95263	7.35906	6.76629	7.0901	6.78667	7.44714	6.42912	6.54571	7.11983	6.06206	5.47127	6.56174	5.03993	6.81293	7.18297	6.91735	6.30564	5.381	6.0778	8.03967	6.17198	7.39907	6.41424	7.19774	7.4147	5.8932	6.73762	6.70654	6.6109	6.81381	7.56037
Phosphoenolpyruvate	5.60685	4.72654	5.16458	5.65539	7.51551	5.65965	5.42475	5.6243	5.92099	4.72654	5.56033	5.647	4.72654	4.72654	5.3856	5.46049	5.69908	5.77005	5.91087	5.94609	5.72569	5.51302	6.98024	5.48781	5.54771	5.66055	5.78462	5.48012	4.96865	4.72654	5.72974	4.87477	5.5241	5.21377	5.24022	5.33545	5.86013	5.82353	5.59417	4.72654	6.89113	5.8705	5.75062	5.01204	5.69187	5.80558	5.2447	4.72654	5.55527
Phosphoethanolamine	7.84631	8.22731	7.92084	7.67413	7.79383	8.0485	8.39026	8.26807	8.78287	8.12545	8.07114	8.48489	8.1682	8.34327	8.2723	8.08481	8.01109	8.20057	8.49259	8.33678	8.39021	8.22267	7.62644	8.36038	8.01366	7.96895	8.3567	8.18248	7.2542	7.39026	8.18947	8.28359	8.21594	8.44758	8.16115	8.20647	8.47213	8.40454	7.93127	8.33069	7.62199	8.11741	8.55256	8.23057	8.14566	8.35751	8.18804	7.99594	8.16754
Phosphorylcholine	9.5093	9.36196	9.72535	8.56005	8.7864	9.73029	9.22819	9.99781	10.4795	10.0191	9.84356	9.48181	9.74777	10.2938	9.78797	9.2824	9.10122	9.95376	9.42697	10.0462	9.57783	9.82077	8.53706	9.97722	9.28139	8.95822	9.54349	9.7964	8.02572	9.72028	9.72227	9.95666	9.87336	9.95334	9.77805	9.54929	9.83704	10.1815	9.53469	10.1988	8.91252	9.02917	10.1548	9.73713	9.81158	9.53548	9.70335	9.59804	9.88487
Pipecolate	7.92336	7.79092	7.90807	8.20775	8.47259	7.80198	7.10781	8.78485	7.89918	7.59585	8.58853	7.2112	7.4485	8.22758	8.69181	7.48117	8.29014	8.64151	8.282	8.22315	7.69356	7.50286	8.25703	8.35772	7.39554	7.64793	6.99247	8.02456	8.08479	7.53886	8.41818	8.95081	8.3683	7.4699	8.02692	7.95042	8.08645	8.92986	8.7582	7.734	8.17841	7.64671	7.77486	8.4603	7.73527	7.49942	7.36293	7.63575	8.36615
Platelet-activating factor	8.48157	8.85843	8.56226	8.9658	8.94564	8.68324	9.18276	8.61603	8.7525	8.75775	8.7213	8.79828	8.81494	8.78254	8.57899	8.85103	8.8451	8.68497	9.51189	8.75978	9.04915	9.13747	8.99418	8.92109	8.95358	8.93697	9.13722	8.66505	9.5685	8.89833	8.38959	8.79754	8.68997	8.24057	8.5992	8.92968	9.20488	8.45046	8.52056	8.50031	8.67508	8.89324	8.766	8.0055	8.58601	8.91903	8.56356	9.68875	9.21496
Proline	9.33875	8.94638	9.76385	9.27268	9.34914	9.19838	9.05257	9.26961	9.05192	9.16957	9.19811	9.22222	8.97725	9.1222	9.63476	9.11839	9.35153	9.2153	8.9125	9.16163	9.2976	9.0878	9.33771	9.0089	9.06382	9.28246	9.0142	9.1287	8.85269	9.07067	9.04258	9.61823	9.01413	9.29581	9.22935	9.01259	9.0575	9.15523	9.05771	9.16806	9.25835	9.22057	9.04054	9.26089	9.1402	9.04768	9.26113	9.07973	9.3479
PS (36:1)	6.9488	7.05444	6.91552	6.59634	5.25997	7.42389	7.53011	7.11403	7.34473	7.06972	7.1394	6.77677	7.05394	7.45177	7.07676	6.77333	6.6257	7.1169	7.51047	7.16385	5.25997	7.20588	5.25997	7.27401	6.63289	6.67816	6.2517	7.0167	7.16055	5.25997	6.81077	6.95998	6.94633	7.12123	6.76439	7.11235	7.13612	7.15601	6.55632	7.30073	5.25997	6.43224	7.15238	6.77131	7.232	6.56658	6.86857	7.55609	6.87531
PS (40:6)	6.59251	6.10404	5.25129	5.25129	5.25129	7.03493	7.10588	5.25129	5.25129	5.25129	5.25129	5.25129	5.25129	5.25129	5.25129	5.25129	5.25129	6.14495	6.75715	6.43163	5.25129	6.95204	5.25129	5.25129	6.30026	5.25129	5.25129	6.64994	5.25129	5.25129	6.66269	5.25129	5.25129	6.4907	5.25129	6.38396	6.58613	5.25129	6.41054	6.18188	5.25129	5.25129	5.25129	6.12492	6.74867	5.92324	6.50545	7.34299	6.37012
Psicose	5.22403	5.22403	5.22403	5.22403	5.22403	5.22403	5.22403	5.22403	5.22403	5.22403	5.22403	5.22403	5.22403	5.22403	5.22403	5.22403	5.22403	5.22403	5.22403	5.22403	5.22403	5.22403	5.22403	5.22403	5.22403	5.22403	5.22403	5.22403	5.22403	5.22403	5.22403	5.22403	5.22403	5.22403	5.22403	5.22403	5.22403	5.22403	5.22403	5.22403	5.22403	5.22403	5.22403	5.22403	5.22403	5.22403	5.22403	5.22403	5.22403
Purine	4.70696	4.70696	4.70696	4.70696	6.28918	4.70696	4.70696	4.70696	4.70696	4.70696	4.70696	4.70696	4.70696	4.70696	4.70696	5.41007	4.70696	4.70696	4.70696	4.70696	4.70696	5.28133	5.33054	4.70696	5.86072	4.70696	4.70696	4.70696	4.70696	4.70696	4.70696	4.70696	4.70696	4.70696	4.70696	4.70696	4.70696	4.70696	5.49843	4.70696	5.79069	4.70696	4.70696	4.70696	4.70696	4.70696	4.70696	4.70696	4.70696
Pyridoxal	7.13924	6.77508	6.91563	7.42638	7.11807	6.58315	5.27641	5.27641	6.54902	5.27641	5.80333	6.76811	6.23802	6.52667	7.03988	6.86638	6.92701	5.77511	7.18257	6.6753	7.19905	6.84617	7.35448	5.99455	6.7638	6.83897	6.02102	6.82483	6.74997	5.27641	7.08453	7.1116	6.07856	7.55556	7.08168	6.7392	7.01889	6.45847	7.70007	6.24826	7.04702	7.19056	6.61139	7.09881	6.54569	7.27024	7.17388	5.76196	6.87278
Pyridoxine	5.16414	5.16414	5.16414	5.16414	5.16414	5.16414	5.16414	5.16414	5.16414	5.16414	5.16414	5.16414	5.16414	5.16414	5.16414	6.00019	5.16414	5.16414	5.16414	5.16414	5.16414	5.16414	5.16414	5.16414	5.16414	5.16414	5.16414	5.16414	5.16414	6.50426	6.04538	5.16414	6.03977	5.16414	5.16414	5.16414	5.16414	5.98805	5.92127	5.16414	5.16414	5.16414	5.16414	5.16414	5.16414	5.16414	5.42194	5.16414	5.16414
Pyrrole 2-carboxylate	6.92419	6.6134	5.91688	6.47862	7.54506	6.57038	6.45862	6.46658	6.4216	6.47356	6.29298	6.37232	6.436	6.39277	6.12635	6.77504	6.41819	6.26845	6.56882	6.35611	6.38393	6.45394	7.21606	6.38596	7.12809	6.38268	6.47175	6.40764	6.28074	6.26969	6.82037	5.99461	6.26793	6.55864	6.67719	6.65532	6.79481	6.37913	6.96615	6.40432	7.2932	6.53887	6.35279	6.94701	6.57799	6.72971	6.73071	6.6036	6.57155
Pyruvate	7.44072	7.2415	7.23067	7.3473	7.26511	7.18697	6.99733	7.55201	7.11837	7.44116	7.15977	7.05774	7.34463	7.174	6.77281	7.20355	7.3483	7.24677	7.09061	7.25628	7.07248	7.15686	7.05917	6.84044	7.19545	6.65806	6.88343	7.29213	7.6819	7.15264	7.15653	6.798	7.24887	7.38259	7.39065	7.16385	6.94198	7.11145	7.14499	7.20078	7.22745	7.64405	6.98129	7.17827	7.2943	7.24495	7.157	7.46197	6.95938
Quinolinate	5.01156	5.90092	5.01156	5.82475	5.42818	5.01156	7.67406	6.03716	5.98117	5.89046	5.85823	5.91562	5.01156	5.94077	5.01156	5.86963	5.82298	5.73793	5.99896	5.70374	6.03063	5.01156	5.34261	5.78909	5.56424	6.14261	5.64583	5.31584	6.03542	5.712	5.27599	5.01156	5.83496	5.01156	5.01156	5.85772	5.8638	5.01156	5.01156	5.858	5.91891	5.65618	5.66142	5.01156	5.01156	6.01016	5.54651	5.89803	5.74714
Raffinose	6.52943	4.91689	4.91689	4.91689	6.60537	4.91689	4.91689	6.28449	4.91689	4.91689	5.87238	4.91689	4.91689	4.91689	4.91689	4.91689	4.91689	6.04935	4.91689	5.93354	4.91689	6.39779	6.27181	6.04021	5.96219	4.91689	6.17845	4.91689	4.91689	5.85811	4.91689	4.91689	4.91689	4.91689	4.91689	4.91689	4.91689	6.45435	4.91689	4.91689	6.95939	4.91689	6.30292	4.91689	4.91689	4.91689	4.91689	6.51076	4.91689
Ribulose/Ribose/Xylulose 5-phosphate	7.87332	6.51027	6.62126	6.13674	7.60181	6.94312	6.20497	6.40702	6.25887	6.27139	6.52973	6.29388	6.57666	6.21643	7.13494	6.85592	6.76431	6.48456	6.14818	6.13035	6.11956	6.61475	7.20447	5.50501	7.12563	7.03708	6.35593	7.20963	5.68507	6.33019	7.4882	6.77174	6.78238	7.16626	6.96377	6.35625	6.36704	6.10858	7.32861	6.08989	8.31949	7.2223	7.02513	7.29606	7.24417	7.02803	7.43644	6.13508	6.08731
S-Adenosylhomocysteine	7.34536	6.4626	7.07532	6.77048	6.76708	7.12679	6.50471	7.00194	6.08373	6.73656	6.9284	6.26842	7.08764	6.23488	7.04653	6.40738	6.85084	7.03597	6.73773	6.87234	6.44131	6.61728	6.71179	6.63836	6.50528	6.74355	6.3087	7.21989	4.9853	6.53995	6.74218	7.34096	6.9308	7.37776	7.11348	6.59399	7.05937	7.11595	6.78167	6.12467	6.48158	6.83251	6.28034	7.13577	7.35839	6.58541	7.21089	6.09273	6.95954
S-Adenosylmethionine	7.72393	7.54534	7.38869	7.56336	7.80047	7.81887	7.76985	7.39611	7.47533	6.96977	7.16017	7.55068	6.62988	7.14031	7.73187	7.5179	7.70904	7.28062	7.76679	7.55235	7.68037	7.51304	7.63625	7.43464	7.65936	7.68447	7.53493	7.40637	6.17489	6.4221	8.0087	7.82343	7.37636	8.37247	8.11964	7.55356	7.59362	7.6235	7.22954	7.08363	7.25201	7.77139	7.49021	8.17056	7.78607	7.58127	7.67844	6.27432	7.38162
Salicylate	7.93962	7.55171	7.82844	7.52403	7.34641	7.95739	8.16187	8.26804	7.63973	8.11799	7.8635	7.63513	8.16509	7.69567	7.73851	7.54873	7.38704	7.99954	7.75458	8.00357	7.54301	7.80573	7.55336	7.48986	7.6608	7.57186	7.54127	7.94537	7.95217	8.01676	7.85798	7.72502	7.95309	7.94936	7.94786	7.53924	7.56184	7.7252	7.82855	7.43822	7.22515	7.28949	7.35028	7.71634	7.96584	7.41221	7.83768	8.27605	7.75565
Sedoheptulose 7-phosphate	7.13493	6.20946	6.37176	6.29252	7.34265	6.46437	5.9338	6.16205	7.27156	6.19764	5.98945	6.20963	6.23723	6.66019	6.62595	6.31713	6.4856	6.33665	6.16848	6.86592	6.03701	6.9569	6.9393	6.32241	6.49009	6.69395	6.56459	6.74232	5.3114	5.75705	7.31803	6.41589	6.44065	6.43807	6.53072	6.31002	6.24417	6.45	6.63062	6.83188	6.87659	6.93095	7.13353	6.6732	6.65894	6.52808	6.54168	6.41327	6.27306
Ser-Arg	6.99617	6.73041	6.47934	6.60182	7.47252	6.30267	6.85953	6.4466	6.50453	6.01416	6.5009	6.92532	6.42378	6.03605	6.57865	6.94631	6.48571	6.6291	6.25505	6.24468	6.97047	7.24356	7.18023	6.45787	7.10734	6.8686	7.2213	6.75406	5.83409	6.42606	7.21083	6.22074	6.81619	6.65824	6.80027	6.69551	6.5387	6.61366	7.65547	6.13855	6.86798	6.90017	7.23999	6.969	6.71731	6.86135	6.85314	5.83409	6.41586
Serine	7.68475	8.08896	8.19286	7.50486	7.85057	7.21643	7.67371	7.69298	7.86182	7.61231	7.54687	7.46858	7.64509	7.85383	7.59896	7.69226	7.27079	7.77469	8.04513	7.63849	7.5081	7.62799	7.58549	7.5961	7.85103	7.68207	7.85988	7.34216	7.49825	7.54783	7.72667	7.51203	7.54709	7.58072	7.54022	8.03945	7.7334	7.68259	7.47562	8.04308	7.94225	7.59387	7.84493	7.55821	7.41136	7.813	7.65569	7.97519	7.53497
SM (d18:1/14:0)	6.82899	6.76118	7.69707	6.62566	6.66875	7.48226	8.11922	6.69284	7.6858	6.6791	7.2347	7.12052	7.17632	7.91166	7.69852	7.0428	6.52659	7.009	7.05912	7.05298	6.78093	7.30019	7.14012	7.37444	6.95613	6.26396	6.26396	6.79328	7.566	7.11792	7.08631	7.64175	7.04045	7.28874	6.88221	6.91267	6.77688	7.31909	6.91034	7.80379	6.62383	6.43244	7.73493	7.07435	7.17098	6.86277	7.00855	6.26396	7.00767
SM (d18:1/16:0)	8.69808	8.29181	8.10243	7.63642	7.72081	8.88834	8.98388	7.56707	8.27876	7.6175	7.88271	8.29403	8.16914	8.34572	8.44815	8.17837	7.48045	7.65163	8.69411	7.97897	7.82454	8.45384	8.14513	8.13946	8.15381	7.91747	7.74795	8.56041	8.77569	8.24334	8.43869	8.35386	7.84025	8.26805	8.13581	8.4592	8.60068	8.05575	8.30689	8.1708	7.63023	7.52907	8.19911	8.11519	8.65913	7.98559	8.33575	8.31022	8.02311
SM (d18:1/18:0)	7.202	6.2008	6.55342	6.31465	6.20507	7.57032	7.98819	6.61936	6.66663	6.79271	6.74538	7.70087	6.96806	6.52507	7.04738	7.21946	6.10855	6.5506	6.66095	7.09599	7.19184	7.14627	6.78207	7.4554	7.34053	6.09893	7.04993	7.01847	8.10918	6.66334	6.91849	7.06026	6.46601	7.14184	6.70859	6.42643	6.6454	7.03946	6.66575	6.48814	6.45266	6.21318	6.52013	6.85375	7.44411	7.20822	6.84664	6.63816	7.15109
SM (d18:1/18:1)	7.50155	6.26538	6.44291	6.49126	6.31573	7.83106	8.05557	6.04265	6.85208	6.04265	6.49561	7.30536	6.68066	6.78284	6.92715	6.93391	6.31563	6.04265	6.4695	6.9242	6.83044	7.33691	7.08014	7.17285	6.94213	6.54883	6.99573	7.2933	7.78064	7.07047	7.46575	6.98018	6.41461	7.36994	6.97208	6.46905	6.69369	7.10798	7.20017	6.37836	6.47696	6.16563	6.77436	7.17775	7.59861	6.80473	7.02686	6.04265	7.04733
S-Methylthioadenosine	8.72089	8.22787	8.48525	8.53983	8.30085	8.7652	8.68681	8.3524	7.99048	7.80418	8.38646	8.38856	7.49942	8.0734	8.63306	8.66232	8.60749	8.4161	8.64087	8.47181	8.65711	8.48655	8.45613	8.65517	8.69171	8.52341	8.55018	8.61434	7.49362	7.63961	8.75229	8.76568	8.41491	9.18167	9.04251	8.38924	8.60512	8.66317	8.48123	7.9457	8.17973	8.62072	8.205	8.92761	8.89814	8.68795	8.74253	6.87997	8.56405
Stachydrine	8.36886	7.62405	8.10872	7.83158	7.68677	8.45732	8.77517	7.82526	8.05597	7.57964	8.04375	8.20333	8.18497	8.09219	7.21217	8.15566	8.15578	7.85392	7.84542	7.94674	7.77468	7.84516	7.80696	8.26855	8.02463	7.84249	8.09942	8.01046	8.40619	8.4065	7.59574	7.29143	7.69688	8.0461	8.18446	7.6045	7.83352	8.10527	7.83667	8.1274	8.24388	7.50316	7.90044	8.04481	7.93781	7.80021	8.03085	8.55093	8.02318
Stachyose	6.37654	5.30232	5.30232	5.30232	6.62769	5.30232	5.30232	6.40769	5.67881	6.39905	5.86437	5.59029	6.22174	5.30232	5.30232	5.30232	5.30232	6.15329	5.30232	5.96978	5.30232	6.41762	6.42085	6.33583	5.71232	5.30232	6.26199	5.30232	5.30232	5.30232	5.30232	5.30232	5.30232	5.30232	5.30232	5.30232	5.30232	6.67088	5.30232	5.30232	6.72296	5.30232	6.39835	5.30232	5.30232	5.30232	5.30232	6.62526	5.91446
Succinate	8.92402	8.21745	9.21377	7.85638	7.39048	8.10322	8.05553	8.22324	8.16466	8.25435	8.02377	7.99805	8.43544	8.16567	9.38338	8.24768	7.99442	8.0813	8.09003	8.27324	8.17163	8.09056	7.61043	8.03827	7.93547	7.99804	7.97585	8.84899	8.02566	8.8007	8.50605	9.37934	8.42603	7.84419	8.05093	8.24238	8.20459	8.38952	8.07435	8.18327	7.32253	7.63729	8.06254	7.78548	8.6436	8.06889	8.68149	8.25522	8.28432
Sulfolactate	5.78544	5.65402	5.86103	5.61905	5.77329	5.74903	5.95089	6.12467	5.85311	6.00933	5.86984	5.87085	5.92802	5.10483	5.9207	5.72326	5.64438	5.10483	5.63165	5.10483	5.10483	5.58203	5.10483	5.10483	5.10483	5.10483	5.10483	5.56808	5.10483	5.8906	5.10483	6.05089	6.05123	5.99581	5.80014	5.10483	5.10483	5.79118	6.13324	5.43532	5.88286	5.10483	5.10483	5.81763	5.80048	5.7487	5.91508	6.11268	5.10483
Taurine	9.40611	8.98959	8.9433	9.32317	9.23754	9.40884	9.27756	9.24648	9.49672	9.21646	9.13881	9.44105	9.24901	9.43985	8.79534	9.49446	9.32593	9.20224	9.13637	9.247	9.38463	9.10048	9.09018	9.30755	9.34724	9.30689	9.31928	9.43792	8.93615	9.25286	9.37029	8.83097	9.2662	9.43622	9.45347	9.01527	9.22368	9.5277	9.55548	9.37832	9.38066	9.1889	9.32678	9.32302	9.43364	9.53193	9.52231	9.24807	9.30905
Taurocyamine	6.45966	5.7421	5.14718	5.74418	5.73602	5.87759	5.14718	5.14718	5.89096	5.14718	5.14718	5.84852	5.14718	5.14718	5.83042	6.25898	5.63666	5.6638	5.75109	5.69363	6.09816	5.51069	5.67118	5.49317	6.07152	5.8183	5.84028	6.35583	5.14718	5.14718	5.94947	5.73143	5.84359	6.0495	6.08287	5.80897	6.0094	5.14718	5.14718	5.61068	5.76537	5.96245	5.14718	5.9614	6.09161	6.15631	6.14692	5.14718	5.84465
Thr-Arg	6.3353	5.67735	6.27142	6.58152	7.4124	5.67735	6.66685	6.10607	6.24496	5.93111	6.12611	6.49193	6.11712	5.67735	5.67735	6.44159	6.03563	6.14297	5.67735	5.67735	6.69985	7.00099	7.11701	6.20667	6.86474	6.6685	6.86864	5.67735	5.67735	5.67735	6.88902	5.67735	6.42799	5.67735	5.67735	6.03381	5.67735	5.67735	7.24686	5.67735	7.13208	6.59339	6.92611	6.48568	5.67735	6.40252	5.67735	5.67735	5.67735
Threonate	8.36693	7.76121	8.13968	8.38074	8.35874	8.12193	8.41362	8.2542	8.35482	8.34328	8.38442	8.19863	8.18071	8.33229	7.9432	8.20709	8.3851	8.2851	8.33836	8.47132	8.27294	8.61636	8.17434	8.24322	8.29168	8.35565	8.30652	8.27913	8.16764	8.42864	8.21696	7.98936	8.15468	8.16757	8.26204	7.96865	8.06742	8.24566	8.38633	8.53492	8.4733	8.41925	8.24897	7.99254	8.12472	8.32242	8.27144	7.92064	8.78952
Thymidine monophosphate	7.48697	6.97595	6.82086	6.08518	5.29513	6.54266	6.21872	6.67837	5.29513	6.69272	6.85463	5.29513	6.50017	6.23938	6.70155	6.76441	6.21052	6.72784	6.68941	6.28188	6.07934	6.71216	5.29513	6.2439	6.65731	6.4282	6.40439	7.02104	5.29513	6.87363	7.07121	6.72445	6.68621	6.66467	6.77777	7.13155	7.30196	6.70443	7.00834	6.2775	5.29513	6.66313	6.57818	7.06442	6.79947	6.78476	6.91641	6.60999	6.39738
Thymine	7.70314	7.18018	7.1552	6.97733	7.62334	7.43907	6.89382	7.38226	6.90133	7.51421	7.48507	7.36213	7.46112	7.00243	7.43654	7.37294	6.84624	7.26467	6.77654	7.19012	7.58093	7.05394	7.45889	7.85329	7.36143	7.19551	7.49688	7.70475	7.32218	8.17132	7.79437	7.22337	7.54747	7.25139	7.448	7.24024	7.27123	7.82917	7.90326	6.86387	7.5009	6.9601	7.02327	7.25113	7.38955	6.97754	7.64184	7.22167	7.43626
trans-Aconitate	6.90365	7.10068	6.2514	6.93508	7.17771	6.98184	6.78321	7.10635	7.24789	6.8438	6.97258	7.36615	6.56399	7.14549	5.92537	6.70262	7.25366	7.05186	7.35847	7.05504	7.36113	7.03221	7.09554	7.08484	6.97588	6.95823	7.29139	7.23423	7.62519	6.54803	6.87883	6.22714	6.97001	7.21241	7.13897	7.19754	7.32147	7.01367	7.10179	7.24787	7.15271	7.16945	6.91784	7.01399	6.95657	7.2089	6.99637	7.23811	6.97973
Trigonelline	6.90082	7.17373	6.82108	7.25272	6.48439	6.75438	6.99003	7.09336	7.35236	6.89325	6.94995	7.28171	7.15471	7.22188	6.77731	7.21946	7.25863	7.11442	7.30735	7.26276	7.19346	7.07449	6.25105	7.04695	7.21085	7.16294	7.35609	6.97449	5.91437	6.72095	7.39429	6.9993	7.04727	7.26697	7.27583	7.24535	7.47333	7.40274	6.8818	7.47424	6.13247	7.44686	7.16803	7.07212	7.04566	7.35619	7.0483	6.92381	7.10556
Tryptophan	7.77636	7.76604	8.19899	7.82776	7.81569	7.70983	7.65982	7.58017	7.89498	7.76401	7.65446	7.65307	7.70414	7.69403	8.15001	7.42917	7.736	7.64121	7.7945	7.80459	7.79298	7.75529	7.79724	7.79197	7.68734	7.76722	7.75393	7.55666	7.77215	7.37916	7.59644	8.10043	7.54748	7.68573	7.68799	7.88228	7.85338	7.54861	7.49915	7.86977	7.65247	7.86185	7.73037	7.83403	7.58939	7.69299	7.69751	7.7242	7.82304
Tyr-Arg	5.99528	5.1963	4.83333	4.83333	6.84479	4.83333	4.83333	4.83333	5.23966	4.83333	5.22934	4.83333	4.83333	5.27638	5.08993	5.43232	4.83333	5.46782	4.83333	5.46043	5.28824	6.68663	6.40179	4.83333	6.19176	5.55411	5.83456	4.83333	4.83333	4.83333	5.86183	4.83333	5.43249	4.83333	5.44608	5.6227	4.83333	4.83333	6.32118	5.1844	6.48063	5.76114	6.43468	5.96817	5.39852	5.2029	5.46586	4.83333	5.95071
Tyrosine	8.21546	8.08513	8.46026	8.08263	8.18468	7.94154	8.05524	8.02897	8.15009	7.94539	7.9208	7.88263	7.72417	8.16909	8.28519	7.93974	8.02316	7.79739	7.9992	8.22431	7.97432	8.23392	8.15048	8.02221	8.03652	8.24241	7.99294	7.83388	7.88376	7.83648	7.97223	8.25694	7.88372	8.12979	8.06708	8.11584	7.93848	8.20831	7.95413	8.13145	8.18893	8.06068	8.10262	8.19276	7.92931	7.86738	8.21689	7.84196	8.31971
UDP-glucose	7.79429	7.78797	7.48147	7.67367	7.28687	7.24992	6.91913	7.7853	7.88607	7.58387	7.59026	7.33185	7.83729	7.63361	7.46253	7.47995	7.47392	7.77378	7.91341	7.87357	7.24227	7.80666	6.81596	7.41106	7.45587	7.14726	7.46633	7.72039	5.92042	7.21502	7.87892	7.53222	7.87365	7.84493	7.78485	7.6801	7.82717	7.84218	7.47263	7.95183	6.95567	7.98569	7.70032	7.50404	7.59765	7.64955	7.54294	7.37796	7.60387
UDP-N-acetylglucosamine	7.93973	8.19026	7.8538	8.25937	7.55516	7.77502	7.91646	8.17587	8.4651	7.96427	8.05479	8.21837	8.17144	8.2027	7.91394	8.21297	8.3292	8.23834	8.26784	8.29447	8.15921	8.22317	7.29161	8.06429	8.25415	8.23604	8.40353	8.02501	6.66434	7.68804	8.48053	8.09199	8.12881	8.40001	8.30605	8.24598	8.57091	8.53042	7.84384	8.45995	6.86837	8.62064	8.28629	8.12288	8.05772	8.36715	8.06325	7.91005	8.1631
Uracil	8.68835	8.39891	8.13401	8.18459	9.43834	8.64538	8.22866	8.47566	8.31218	8.87218	8.54333	7.89659	8.52886	8.50309	8.7684	8.75993	8.10621	8.22609	7.55152	8.43855	7.99308	8.62982	9.30756	8.60806	8.99738	8.45235	7.90537	8.41474	8.06745	8.45997	8.97773	8.52656	8.4399	8.45905	8.77667	8.56233	8.13241	8.43347	8.93551	8.15199	9.52988	8.44244	8.60131	8.83322	8.66298	8.32019	8.58166	8.15217	8.49989
Urate	8.01474	7.86755	7.42215	7.81047	7.80438	8.24812	8.75993	8.04881	7.69098	8.21358	8.05685	8.12632	8.00973	7.93771	7.30521	8.3143	7.90532	7.81647	7.72259	7.80474	8.15374	7.71218	7.94872	8.24098	7.72183	8.54565	7.88497	8.17241	8.64374	8.0075	8.47516	7.6642	7.94414	7.77608	7.95459	7.97162	7.93425	7.77213	8.55346	7.57988	7.84817	7.54139	7.81665	7.92298	7.89819	7.89984	8.32056	7.95151	7.68089
Ureidosuccinate	9.13955	6.43463	8.84359	6.3697	6.39498	7.7927	6.39501	6.85717	6.44482	7.10586	6.60137	6.43106	6.93173	6.28601	8.45954	6.36767	6.46159	7.04032	6.97516	6.71789	6.23571	6.79792	6.30375	7.3879	6.67407	6.33277	7.14823	8.99649	5.53962	6.90555	8.71854	8.62992	6.73733	7.22509	7.93522	7.02179	6.94802	7.02763	8.18136	6.33598	5.9645	6.87725	6.61564	7.25886	8.56163	6.73778	8.76581	6.29955	7.24208
Uridine	8.15866	7.81874	6.76377	7.65313	8.77304	7.80978	7.56506	7.36239	7.38264	7.51548	7.45395	7.44987	7.39612	7.29394	7.16283	7.99693	7.57748	7.21056	7.73473	7.40623	7.46186	7.65698	8.46155	7.44179	8.36671	7.57258	7.62604	7.59781	7.14633	7.28424	8.06017	6.86817	7.35431	7.77265	7.89796	7.88757	8.04104	7.33886	8.19319	7.25817	8.54273	7.74579	7.45982	8.1813	7.78546	7.94835	7.95933	7.67999	7.77261
Uridine diphosphate	6.28046	6.68363	6.22582	6.83867	4.5304	6.81399	6.49108	7.11207	7.40962	6.40601	6.76428	6.88564	6.17614	6.88264	5.45113	5.63316	7.03789	7.36356	7.07685	6.96844	6.72802	6.33986	4.5304	6.82581	5.55433	5.92411	7.07372	7.24541	4.5304	5.14243	6.9567	6.19345	7.13257	7.59297	7.1903	6.73598	7.08807	7.26447	6.29846	7.16269	4.5304	6.9469	6.24843	6.32157	6.97022	6.57972	7.11158	4.5304	6.72065
Uridine monophosphate	7.84138	8.19362	7.4814	7.53071	6.3681	7.48018	7.39613	8.15217	8.03668	8.00195	8.17945	7.57566	8.18533	8.11282	7.64845	8.17704	7.72225	8.16589	7.60311	7.86739	7.63664	8.1981	6.14961	7.45535	7.92479	7.85891	7.9009	7.76614	6.44756	7.83402	8.28326	7.78684	8.03029	8.41957	8.25584	7.99643	8.18388	8.37968	7.87144	7.94751	6.36643	8.34875	8.36835	8.36942	8.09889	8.36721	7.82513	7.92863	7.928
Urocanate	7.08738	7.47697	8.41629	6.95477	6.87236	7.49948	6.27411	6.8857	6.46393	7.03457	7.19207	6.53857	7.85855	6.96162	7.50052	7.38611	6.53443	6.99836	7.08691	7.33242	6.65374	6.96885	6.68805	7.59303	7.21333	8.05037	7.01882	6.98987	7.16229	8.5004	7.18182	7.15485	6.85888	6.83231	7.32101	7.47494	6.88195	6.87447	7.25741	7.40717	6.43488	6.9845	7.04962	6.90409	6.73379	6.51243	7.74885	7.75794	7.0605
Valine	8.24688	7.95898	8.61371	8.18123	8.19337	8.24935	8.22831	8.11524	8.07851	8.17695	8.14773	8.20787	7.98265	7.914	8.40326	7.98843	8.24554	8.2175	7.8902	8.12166	8.16993	8.13221	8.10188	8.26678	8.04056	8.26443	8.19811	8.27048	8.24327	8.15706	8.0572	8.77327	8.31215	8.06009	8.13697	8.00888	7.98173	7.98302	8.19229	8.41743	8.10532	8.04756	7.9661	8.22732	8.32717	7.96996	8.75797	7.97943	8.19242
Xanthine	8.41155	8.05584	7.67592	7.80527	8.79299	8.17306	7.37646	7.64237	6.96196	7.79951	7.79525	7.60065	7.84155	7.39388	8.20409	8.33548	7.73204	7.51319	7.39837	7.72328	7.85359	8.29166	8.61713	7.84042	8.3848	8.20794	7.49807	8.02943	7.97742	7.62822	8.45452	7.81756	7.70573	7.87471	8.19831	8.04209	7.95252	7.69141	8.70111	7.20875	8.88408	8.00152	8.08707	8.36486	8.16726	8.08447	8.28821	7.51538	7.64981
Xanthosine monophosphate	4.53995	4.53995	4.53995	4.53995	4.53995	4.53995	4.53995	4.53995	4.53995	4.53995	5.07206	4.53995	4.53995	4.53995	5.27941	4.53995	4.53995	4.53995	4.53995	4.53995	4.53995	4.53995	4.53995	4.53995	4.53995	4.53995	4.53995	5.78526	4.53995	4.53995	5.11411	5.2181	4.53995	5.96326	5.35717	4.53995	5.27672	4.53995	4.53995	4.53995	4.53995	4.53995	4.53995	5.28774	4.53995	4.53995	5.70759	4.53995	4.53995
[truncated: 150 more columns]
